# Supplementary material for: Bis[[(6-carb­oxy­pyridazine-3-carboxyl­ato-κ2 N 2,O 3)lithium]-μ-penta­hydrogen­dioxy­gen(1+)]
Source: Acta Crystallogr Sect E Struct Rep Online. 2010 Oct 9;66(Pt 11):m1362–3. doi: 10.1107/S1600536810039176 (PMC3009182; doi:10.1107/S1600536810039176)
Supplement: Supplementary file 1 [file e-66-m1362-sup1.cif]

##############################################################################
###                                                                        ###
###        Electronic paper (Acta Crystallographica Section E)             ###
###                                                                        ###
##############################################################################
#                                                                            #
# This CIF contains the data in a paper accepted for publication in Acta     #
# Crystallographica Section E. It conforms to the requirements of Notes      #
# for Authors for Section E, and has been peer reviewed under the auspices   #
# of the IUCr Commission on Journals.                                        #
#                                                                            #
# Full details of the Crystallographic Information File format               #
# are given in the paper "The Crystallographic Information File (CIF):       #
# a New Standard Archive File for Crystallography" by S. R. Hall, F. H.      #
# Allen and I. D. Brown [Acta Cryst. (1991), A47, 655-685].                  #
#                                                                            #
# The current version of the core CIF dictionary is obtainable from          #
# ftp://ftp.iucr.org/pub/cif_core.dic. The current version number is 2.4.    #
#                                                                            #
# Software is freely available for graphical display of the structure(s) in  #
# this CIF.  For information consult the CIF home page http://www.iucr.org/  #
# cif/home.html                                                              #
#                                                                            #
# This file may be used for bona fide research purposes within the           #
# scientific community so long as proper attribution is given to the journal # 
# article from which it was obtained.                                        #
#                                                                            #
##############################################################################
                                             
data_I
_audit_creation_method     SHELXL97
_chemical_name_systematic
;
Bis[[(6-carboxypyridazine-3-carboxylato-
\k^2^<i>N</i>^2^,<i>O</i>^3^)lithium]-\m-pentahydrogendioxygen(1+)]
;
_chemical_name_common     ?
_chemical_formula_moiety     'C12 H6 Li N4 O8, H5 O2'
_chemical_formula_sum     'C12 H11 Li N4 O10'
_chemical_formula_iupac     '[Li (C6 H3 N2 O4)2 (H5 O2)]'
_chemical_formula_weight     378.19
_chemical_melting_point     ?
_symmetry_cell_setting     monoclinic
_symmetry_space_group_name_H-M     'P 21/n'
_space_group_name_Hall     '-P 2yn'
loop_
    _symmetry_equiv_pos_as_xyz
    'x, y, z'
    '-x+1/2, y+1/2, -z+1/2'
    '-x, -y, -z'
    'x-1/2, -y-1/2, z-1/2'
_cell_length_a     4.9030(10)
_cell_length_b     24.640(5)
_cell_length_c     6.6020(13)
_cell_angle_alpha     90.00
_cell_angle_beta     111.60(3)
_cell_angle_gamma     90.00
_cell_volume     741.6(3)
_cell_formula_units_Z     2
_cell_measurement_reflns_used     25
_cell_measurement_theta_min     6
_cell_measurement_theta_max     15
_cell_measurement_temperature     295(2)
_exptl_crystal_description     plate
_exptl_crystal_colour     colourless
_exptl_crystal_size_max     0.424
_exptl_crystal_size_mid     0.387
_exptl_crystal_size_min     0.067
_exptl_crystal_density_diffrn     1.694
_exptl_crystal_density_meas     ?
_exptl_crystal_density_method     'not measured'
_exptl_crystal_F_000     388
_exptl_absorpt_coefficient_mu     0.148
_exptl_absorpt_correction_type     analytical
_exptl_absorpt_process_details     '(CrysAlis RED; Oxford Diffraction, 2008)'
_exptl_absorpt_correction_T_min     0.96124
_exptl_absorpt_correction_T_max     0.99854
_exptl_special_details
;
;
_diffrn_ambient_temperature     295(2)
_diffrn_radiation_type     'MoK\a'
_diffrn_radiation_wavelength     0.71073
_diffrn_radiation_source     'fine-focus sealed tube'
_diffrn_radiation_monochromator     'graphite'
_diffrn_measurement_device_type     'Kuma KM-4 four-circle'
_diffrn_measurement_method     'profile data from \w/2\q-scans'
_diffrn_detector_area_resol_mean     ?
_diffrn_reflns_number     4355
_diffrn_reflns_av_R_equivalents     0.1599
_diffrn_reflns_av_sigmaI/netI     0.1604
_diffrn_reflns_theta_min     1.65
_diffrn_reflns_theta_max     30.07
_diffrn_reflns_theta_full     30.07
_diffrn_measured_fraction_theta_max     0.999
_diffrn_measured_fraction_theta_full     0.999
_diffrn_reflns_limit_h_min     -6
_diffrn_reflns_limit_h_max     6
_diffrn_reflns_limit_k_min     0
_diffrn_reflns_limit_k_max     34
_diffrn_reflns_limit_l_min     -9
_diffrn_reflns_limit_l_max     9
_diffrn_standards_number     3
_diffrn_standards_interval_count     200
_diffrn_standards_interval_time     ?
_diffrn_standards_decay_%     0.81
_refine_special_details
;
Refinement of <i>F</i>^2^ against ALL reflections. The weighted
<i>R</i>-factor <i>wR</i> and goodness of fit <i>S</i> are based on
<i>F</i>^2^, conventional <i>R</i>-factors <i>R</i> are based on <i>F</i>,
with <i>F</i> set to zero for negative <i>F</i>^2^. The threshold expression
of <i>F</i>^2^ > \s(<i>F</i>^2^) is used only for calculating
<i>R</i>-factors(gt) <i>etc</i>. and is not relevant to the choice of
reflections for refinement. <i>R</i>-factors based on <i>F</i>^2^ are
statistically about twice as large as those based on <i>F</i>, and
<i>R</i>-factors based on ALL data will be even larger.
;
_reflns_number_total     2181
_reflns_number_gt     1207
_reflns_threshold_expression     I>2\s(I)
_refine_ls_structure_factor_coef     Fsqd
_refine_ls_matrix_type     full
_refine_ls_R_factor_all     0.1134
_refine_ls_R_factor_gt     0.0469
_refine_ls_wR_factor_gt     0.0948
_refine_ls_wR_factor_ref     0.1170
_refine_ls_goodness_of_fit_ref     1.011
_refine_ls_restrained_S_all     1.011
_refine_ls_number_reflns     2181
_refine_ls_number_parameters     135
_refine_ls_number_restraints     3
_refine_ls_hydrogen_treatment     mixed
_refine_ls_weighting_scheme     calc
_refine_ls_weighting_details
       'calc w = 1/[\s^2^(Fo^2^)+(0.0251P)^2^+0.0008P] where P=(Fo^2^+2Fc^2^)/3'
_atom_sites_solution_hydrogens     geom
_atom_sites_solution_primary     direct
_atom_sites_solution_secondary     difmap
_refine_ls_shift/su_max     0.000
_refine_ls_shift/su_mean     0.000
_refine_diff_density_max     0.403
_refine_diff_density_min     -0.313
_refine_ls_extinction_method     none
_refine_ls_extinction_coef     ?
loop_
    _atom_type_symbol
    _atom_type_description
    _atom_type_scat_dispersion_real
    _atom_type_scat_dispersion_imag
    _atom_type_scat_source
    'C' 'C' 0.0033 0.0016
                         'International Tables Vol C Tables 4.2.6.8 and 6.1.1.4'
    'H' 'H' 0.0000 0.0000
                         'International Tables Vol C Tables 4.2.6.8 and 6.1.1.4'
    'Li' 'Li' -0.0003 0.0001
                         'International Tables Vol C Tables 4.2.6.8 and 6.1.1.4'
    'N' 'N' 0.0061 0.0033
                         'International Tables Vol C Tables 4.2.6.8 and 6.1.1.4'
    'O' 'O' 0.0106 0.0060
                         'International Tables Vol C Tables 4.2.6.8 and 6.1.1.4'
_computing_data_collection     'KM-4 (Kuma, 1996)'
_computing_cell_refinement     'KM-4 (Kuma, 1996)'
_computing_data_reduction     'DATAPROC (Kuma, 2001)'
_computing_structure_solution     'SHELXS97 (Sheldrick, 2008)'
_computing_structure_refinement     'SHELXL97 (Sheldrick, 2008)'
_computing_molecular_graphics     'SHELXTL (Sheldrick, 2008)'
_computing_publication_material     'SHELXTL (Sheldrick, 2008)'
loop_
    _atom_site_type_symbol
    _atom_site_label
    _atom_site_fract_x
    _atom_site_fract_y
    _atom_site_fract_z
    _atom_site_U_iso_or_equiv
    _atom_site_adp_type
    _atom_site_calc_flag
    _atom_site_refinement_flags
    _atom_site_occupancy
    _atom_site_disorder_assembly
    _atom_site_disorder_group
    N N1 0.1189(4) 0.08134(5) 0.4137(2) 0.0216(3) Uani d . 1 . .
    O O1 -0.1491(4) 0.04967(4) 0.6760(2) 0.0308(3) Uani d . 1 . .
    O O3 0.5111(3) 0.11620(5) 0.0040(2) 0.0288(3) Uani d . 1 . .
    O O2 -0.2209(3) 0.13593(5) 0.7509(2) 0.0297(3) Uani d . 1 . .
    C C5 0.2683(4) 0.14735(6) 0.2292(3) 0.0208(4) Uani d . 1 . .
    N N2 0.2452(4) 0.09550(5) 0.2750(2) 0.0215(3) Uani d . 1 . .
    C C2 0.0209(4) 0.11977(6) 0.5110(2) 0.0196(3) Uani d . 1 . .
    C C7 -0.1279(4) 0.10016(6) 0.6606(2) 0.0208(4) Uani d . 1 . .
    C C8 0.4088(4) 0.15946(6) 0.0675(3) 0.0226(4) Uani d . 1 . .
    O O4 0.4208(4) 0.20499(4) 0.0057(2) 0.0405(4) Uani d . 1 . .
    C C4 0.1727(5) 0.18911(6) 0.3287(3) 0.0264(4) Uani d . 1 . .
    H H4 0.1930 0.2253 0.2965 0.032 Uiso calc R 1 . .
    C C3 0.0479(5) 0.17513(6) 0.4753(3) 0.0253(4) Uani d . 1 . .
    H H3 -0.0165 0.2014 0.5486 0.030 Uiso calc R 1 . .
    Li Li1 0.0000 0.0000 0.5000 0.0588(19) Uani d S 1 . .
    O O6 0.4949(4) -0.00562(5) 0.8091(2) 0.0415(4) Uani d D 1 . .
    H H61 0.606(6) 0.0181(8) 0.792(4) 0.062 Uiso d D 1 . .
    H H62 0.558(6) -0.0364(7) 0.807(4) 0.062 Uiso d D 1 . .
    H H31 0.617(7) 0.1250(8) -0.089(4) 0.042(7) Uiso d . 1 . .
    H H63 0.5000 0.0000 1.0000 0.080(14) Uiso d S 1 . .
loop_
    _atom_site_aniso_label
    _atom_site_aniso_U_11
    _atom_site_aniso_U_22
    _atom_site_aniso_U_33
    _atom_site_aniso_U_12
    _atom_site_aniso_U_13
    _atom_site_aniso_U_23
    N1 0.0282(8) 0.0198(6) 0.0270(7) 0.0007(5) 0.0221(6) 0.0017(5)
    O1 0.0433(9) 0.0227(5) 0.0420(7) -0.0012(5) 0.0339(6) 0.0023(5)
    O3 0.0415(9) 0.0237(5) 0.0362(7) 0.0014(5) 0.0319(6) 0.0020(5)
    O2 0.0401(9) 0.0289(6) 0.0350(7) 0.0004(5) 0.0311(5) -0.0016(4)
    C5 0.0247(9) 0.0204(6) 0.0235(7) -0.0007(7) 0.0160(6) 0.0004(5)
    N2 0.0295(9) 0.0200(5) 0.0245(7) 0.0004(6) 0.0211(6) 0.0018(5)
    C2 0.0234(9) 0.0205(6) 0.0215(7) -0.0009(6) 0.0162(6) 0.0000(5)
    C7 0.0215(9) 0.0260(7) 0.0221(7) -0.0010(6) 0.0162(6) 0.0000(5)
    C8 0.0289(10) 0.0216(7) 0.0243(7) -0.0016(6) 0.0182(7) -0.0013(5)
    O4 0.0689(11) 0.0230(6) 0.0506(8) -0.0029(7) 0.0465(7) 0.0046(5)
    C4 0.0384(12) 0.0187(6) 0.0308(9) 0.0008(7) 0.0229(8) 0.0013(6)
    C3 0.0352(11) 0.0195(7) 0.0312(9) 0.0001(7) 0.0239(7) -0.0029(6)
    Li1 0.108(6) 0.0194(19) 0.095(4) -0.006(3) 0.091(4) -0.001(2)
    O6 0.0709(13) 0.0209(6) 0.0542(9) -0.0033(6) 0.0484(8) 0.0009(5)
_geom_special_details
;
All s.u.'s (except the s.u. in the dihedral angle between two l.s. planes)
are estimated using the full covariance matrix. The cell s.u.'s are taken
into account individually in the estimation of s.u.'s in distances, angles
and torsion angles; correlations between s.u.'s in cell parameters are only
used when they are defined by crystal symmetry. An approximate (isotropic)
treatment of cell s.u.'s is used for estimating s.u.'s involving l.s. planes.
;
loop_
    _geom_bond_atom_site_label_1
    _geom_bond_atom_site_label_2
    _geom_bond_site_symmetry_2
    _geom_bond_distance
    _geom_bond_publ_flag
    N1 N2 . 1.327(2) ?
    N1 C2 . 1.330(2) ?
    N1 Li1 . 2.2194(14) ?
    O1 C7 . 1.2558(18) ?
    O1 Li1 . 2.0019(15) ?
    O3 C8 . 1.311(2) ?
    O3 H31 . 0.96(4) ?
    O2 C7 . 1.241(2) ?
    C5 N2 . 1.3274(19) ?
    C5 C4 . 1.392(2) ?
    C5 C8 . 1.498(3) ?
    C2 C3 . 1.399(2) ?
    C2 C7 . 1.507(3) ?
    C8 O4 . 1.2024(19) ?
    C4 C3 . 1.366(3) ?
    C4 H4 . 0.9300 ?
    C3 H3 . 0.9300 ?
    Li1 O1 3_556 2.0020(15) ?
    Li1 N1 3_556 2.2195(14) ?
    Li1 O6 . 2.535(2) ?
    Li1 O6 3_556 2.535(2) ?
    O6 H61 . 0.836(18) ?
    O6 H62 . 0.822(16) ?
    O6 H63 . 1.2600 ?
loop_
    _geom_angle_atom_site_label_1
    _geom_angle_atom_site_label_2
    _geom_angle_atom_site_label_3
    _geom_angle_site_symmetry_1
    _geom_angle_site_symmetry_3
    _geom_angle
    _geom_angle_publ_flag
    N2 N1 C2 . . 119.32(13) ?
    N2 N1 Li1 . . 130.38(11) ?
    C2 N1 Li1 . . 110.08(12) ?
    C7 O1 Li1 . . 119.98(14) ?
    C8 O3 H31 . . 112.3(14) ?
    N2 C5 C4 . . 122.17(19) ?
    N2 C5 C8 . . 117.00(16) ?
    C4 C5 C8 . . 120.82(14) ?
    C5 N2 N1 . . 120.70(16) ?
    N1 C2 C3 . . 122.66(18) ?
    N1 C2 C7 . . 115.88(13) ?
    C3 C2 C7 . . 121.45(17) ?
    O2 C7 O1 . . 127.48(19) ?
    O2 C7 C2 . . 116.05(14) ?
    O1 C7 C2 . . 116.45(16) ?
    O4 C8 O3 . . 125.3(2) ?
    O4 C8 C5 . . 121.33(18) ?
    O3 C8 C5 . . 113.34(14) ?
    C3 C4 C5 . . 117.69(15) ?
    C3 C4 H4 . . 121.2 ?
    C5 C4 H4 . . 121.2 ?
    C4 C3 C2 . . 117.40(17) ?
    C4 C3 H3 . . 121.3 ?
    C2 C3 H3 . . 121.3 ?
    O1 Li1 O1 . 3_556 180.0 ?
    O1 Li1 N1 . . 77.50(6) ?
    O1 Li1 N1 3_556 . 102.50(6) ?
    O1 Li1 N1 . 3_556 102.50(6) ?
    O1 Li1 N1 3_556 3_556 77.50(6) ?
    N1 Li1 N1 . 3_556 180.0 ?
    O1 Li1 O6 . . 90.68(6) ?
    O1 Li1 O6 3_556 . 89.32(6) ?
    N1 Li1 O6 . . 89.54(5) ?
    N1 Li1 O6 3_556 . 90.46(5) ?
    O1 Li1 O6 . 3_556 89.32(6) ?
    O1 Li1 O6 3_556 3_556 90.68(6) ?
    N1 Li1 O6 . 3_556 90.46(5) ?
    N1 Li1 O6 3_556 3_556 89.54(5) ?
    O6 Li1 O6 . 3_556 180.0 ?
    Li1 O6 H61 . . 109.5(17) ?
    Li1 O6 H62 . . 106.8(17) ?
    H61 O6 H62 . . 112(3) ?
    Li1 O6 H63 . . 117.00 ?
    H61 O6 H63 . . 107.00 ?
    H62 O6 H63 . . 104.00 ?
loop_
    _geom_hbond_atom_site_label_D
    _geom_hbond_atom_site_label_H
    _geom_hbond_atom_site_label_A
    _geom_hbond_site_symmetry_A
    _geom_hbond_distance_DH
    _geom_hbond_distance_HA
    _geom_hbond_distance_DA
    _geom_hbond_angle_DHA
    O6 H63 O6 3_657 1.2600 1.2600 2.518(3) 180.0
    O6 H61 O1 1_655 0.836(18) 1.82(2) 2.608(2) 157(3)
    O3 H31 O2 1_654 0.96(4) 1.56(4) 2.525(2) 176(2)
    O6 H62 O3 3_656 0.822(16) 2.42(2) 2.9957(19) 128(3)
    O6 H62 N2 3_656 0.822(16) 1.93(2) 2.712(2) 159(3)
data_global
_journal_date_recd_electronic     2010-09-03
_journal_date_accepted     2010-09-30
_journal_name_full     'Acta Crystallographica, Section E'
_journal_year     2010
_journal_volume     66
_journal_issue     11
_journal_page_first     m1362
_journal_page_last     m1363
_journal_paper_category     QM
_journal_coeditor_code     RK2232
_publ_contact_author_name     'Janusz Leciejewicz'
_publ_contact_author_address
;
Institute of Nuclear Chemistry and Technology
ul. Dorodna 16
03-195 Warszawa
Poland
;
_publ_contact_author_email     j.leciejewicz@ichtj.waw.pl
_publ_contact_author_fax     '48 22 6111917'
_publ_contact_author_phone     '48 22 5041230'
_publ_section_title
;\
Bis[[(6-carboxypyridazine-3-carboxylato-\k^2^<i>N</i>^2^,<i>O</i>^3^)lithium]-\
\m-pentahydrogendioxygen(1+)]
;
loop_
    _publ_author_name
    _publ_author_address
    'Wojciech Starosta'
;
Institute of Nuclear Chemistry and Technology
ul. Dorodna 16
03-195 Warszawa
Poland
;
    'Janusz Leciejewicz'
;
Institute of Nuclear Chemistry and Technology
ul. Dorodna 16
03-195 Warszawa
Poland
;
