# Supplementary material for: Bis[[(6-carb­oxy­pyridazine-3-carboxyl­ato-κ2 N 2,O 3)lithium]-μ-penta­hydrogen­dioxy­gen(1+)]
Source: Acta Crystallogr Sect E Struct Rep Online. 2010 Oct 9;66(Pt 11):m1362–3. doi: 10.1107/S1600536810039176 (PMC3009182; doi:10.1107/S1600536810039176)
Supplement: Supplementary file 2 [file e-66-m1362-Isup2.hkl]

# 
# h,k,l, Fc-squared, Fo-squared, sigma(Fo-squared) and status flag 
# 
data_I
_shelx_title ' Lizyd41 in P2(1)/n' 
_shelx_refln_list_code          4 
_shelx_F_calc_maximum      240.43 
_exptl_crystal_F_000       388.00 
_reflns_d_resolution_high  0.7092 
 
loop_ 
 _symmetry_equiv_pos_as_xyz 
 'x, y, z' 
 '-x+1/2, y+1/2, -z+1/2' 
 '-x, -y, -z' 
 'x-1/2, -y-1/2, z-1/2' 
 
_cell_length_a     4.9030 
_cell_length_b    24.6400 
_cell_length_c     6.6020 
_cell_angle_alpha  90.000 
_cell_angle_beta  111.600 
_cell_angle_gamma  90.000 
 
_shelx_F_squared_multiplier     1.000 
 
loop_ 
 _refln_index_h 
 _refln_index_k 
 _refln_index_l 
 _refln_F_squared_calc 
 _refln_F_squared_meas 
 _refln_F_squared_sigma 
 _refln_observed_status 
   2   0   0      372.79      364.91     61.22 o 
   4   0   0       70.84       71.17     14.17 o 
   6   0   0        2.31       -5.29      8.67 o 
   1   1   0       14.50       34.42      5.84 o 
   2   1   0      179.15      200.63     32.57 o 
   3   1   0      970.86     1058.06    259.47 o 
   4   1   0        4.28        0.74      5.21 o 
   5   1   0        5.57        1.59      6.80 o 
   6   1   0        6.53        9.71      8.49 o 
   0   2   0      550.35      526.08      4.70 o 
   1   2   0     1032.73     1074.70    176.63 o 
   2   2   0       78.39       67.47     11.62 o 
   3   2   0       58.62       71.74     10.74 o 
   4   2   0        0.53       -5.70      5.70 o 
   5   2   0      109.49       94.31     13.23 o 
   6   2   0        4.37        6.22     11.85 o 
   1   3   0      196.21      161.40     22.56 o 
   2   3   0       37.63       43.60      6.05 o 
   3   3   0       42.48       46.38      7.92 o 
   4   3   0      150.04      148.79     26.12 o 
   5   3   0       53.92       56.41     12.38 o 
   6   3   0        2.82        3.87      8.86 o 
   0   4   0    10002.43     9262.96     70.45 o 
   1   4   0     1682.18     1810.62    261.21 o 
   2   4   0      484.92      500.71     84.24 o 
   3   4   0      413.02      460.72     81.98 o 
   4   4   0      122.26      145.01     21.16 o 
   5   4   0        4.12        6.27      7.92 o 
   6   4   0        9.26        6.89      3.18 o 
   1   5   0     1938.37     1922.89    214.54 o 
   2   5   0        9.59        7.42      1.88 o 
   3   5   0       32.50       36.62      7.07 o 
   4   5   0       12.20       13.68      7.22 o 
   5   5   0       40.35       33.26      5.64 o 
   6   5   0        0.25       -5.34      8.67 o 
   0   6   0      966.33      937.28     10.34 o 
   1   6   0      213.33      223.97     22.20 o 
   2   6   0      378.30      390.97     67.14 o 
   3   6   0       48.18       60.70      7.87 o 
   4   6   0       88.98       87.39     10.86 o 
   5   6   0        3.52        1.35      7.01 o 
   6   6   0        2.06        8.18     12.82 o 
   1   7   0     1471.07     1422.03    131.50 o 
   2   7   0      119.16      135.15     19.24 o 
   3   7   0       56.44       73.94      9.46 o 
   4   7   0       23.91       33.93      4.46 o 
   5   7   0        8.75        8.28      6.90 o 
   6   7   0        0.69       -9.83      9.83 o 
   0   8   0      542.30      494.28      9.18 o 
   1   8   0      739.57      777.60     75.31 o 
   2   8   0      244.92      271.65     34.94 o 
   3   8   0       56.29       59.37     10.07 o 
   4   8   0      540.08      579.51     85.87 o 
   5   8   0        0.47        1.66     14.97 o 
   6   8   0        1.03       -7.29      8.52 o 
   1   9   0     1534.92     1680.28    144.46 o 
   2   9   0      337.51      350.81     59.12 o 
   3   9   0       74.22       84.09     14.10 o 
   4   9   0       96.71      100.84     18.09 o 
   5   9   0       13.56        7.95     11.68 o 
   6   9   0        3.41        2.53      9.74 o 
   0  10   0     2373.28     2340.57     19.80 o 
   1  10   0     1293.57     1376.58     98.38 o 
   2  10   0     1049.32     1153.84    126.55 o 
   3  10   0       18.82       25.06      6.99 o 
   4  10   0        9.17        9.14      6.07 o 
   5  10   0        0.16       -6.06      7.37 o 
   6  10   0        9.87        1.99      9.16 o 
   1  11   0        7.01       -4.33      4.45 o 
   2  11   0        8.92        2.00      4.57 o 
   3  11   0       24.84       33.90      6.43 o 
   4  11   0        4.85        4.03      6.19 o 
   5  11   0       21.69       24.74      3.29 o 
   6  11   0       20.40       27.58      6.34 o 
   0  12   0       58.83       64.41      2.66 o 
   1  12   0      329.98      345.74     20.18 o 
   2  12   0        1.30        4.21      4.13 o 
   3  12   0       52.37       58.15      6.70 o 
   4  12   0       31.79       34.93      5.47 o 
   5  12   0        4.20        2.82      2.84 o 
   6  12   0       34.47       38.01      6.49 o 
   1  13   0       90.52      100.66      3.01 o 
   2  13   0      333.89      359.31     30.97 o 
   3  13   0       26.99       35.15      4.12 o 
   4  13   0        9.63        2.98      6.25 o 
   5  13   0       11.52       14.95      7.52 o 
   0  14   0       70.84       66.47      2.71 o 
   1  14   0      773.53      850.25     46.56 o 
   2  14   0       54.63       59.40      7.33 o 
   3  14   0       23.01       34.81     16.39 o 
   4  14   0        5.24       -1.07     12.24 o 
   5  14   0        9.97        3.25      7.83 o 
   1  15   0      229.58      254.00      7.24 o 
   2  15   0        2.66       -0.08      4.84 o 
   3  15   0       29.81       37.37      5.50 o 
   4  15   0       26.57       30.86      4.32 o 
   5  15   0        4.06        7.03      7.47 o 
   0  16   0      175.30      191.76      7.96 o 
   1  16   0      202.38      202.13      5.81 o 
   2  16   0      442.60      467.51     42.26 o 
   3  16   0       78.76       88.21     10.68 o 
   4  16   0       62.92       65.64     10.44 o 
   5  16   0       49.05       56.71     13.34 o 
   1  17   0       16.70       18.85      6.02 o 
   2  17   0      515.97      550.49     36.52 o 
   3  17   0        4.19        8.97      6.15 o 
   4  17   0        0.24        1.72      6.58 o 
   5  17   0        1.10        5.75      9.99 o 
   0  18   0       86.49       96.29      4.18 o 
   1  18   0       65.16       60.54      4.99 o 
   2  18   0      809.34      781.26     44.28 o 
   3  18   0      105.06      104.08      9.99 o 
   4  18   0        4.62        4.07      6.90 o 
   5  18   0       58.88       69.40     13.50 o 
   1  19   0      490.23      472.55     23.78 o 
   2  19   0      120.24      115.81      9.06 o 
   3  19   0       12.25        9.41      6.33 o 
   4  19   0       20.85       30.79      7.24 o 
   5  19   0        0.55       -3.21      8.93 o 
   0  20   0      557.47      548.55     15.42 o 
   1  20   0        2.63      -65.95    109.35 o 
   2  20   0      148.85      136.14      5.84 o 
   3  20   0       13.65        2.02      6.64 o 
   4  20   0        4.71        2.85      8.26 o 
   5  20   0        7.71        1.30      8.44 o 
   1  21   0       81.07       83.36      2.46 o 
   2  21   0      368.57      366.36     25.94 o 
   3  21   0      164.71      178.47     17.95 o 
   4  21   0       31.67       33.67      6.28 o 
   5  21   0        4.29        0.25     15.76 o 
   0  22   0      134.61      133.33      5.47 o 
   1  22   0        0.15      -48.80     93.33 o 
   2  22   0      313.35      313.39     14.85 o 
   3  22   0      251.78      272.63     30.38 o 
   4  22   0        0.71       -9.48      9.48 o 
   1  23   0      135.99      114.95     85.66 o 
   2  23   0       16.12        1.45      9.08 o 
   3  23   0        1.41        2.44      9.68 o 
   4  23   0        5.49       -0.02      6.54 o 
   0  24   0      160.36      171.28      6.59 o 
   1  24   0      129.58      112.41     96.25 o 
   2  24   0      368.47      361.50     26.83 o 
   3  24   0       28.69       26.70      2.26 o 
   4  24   0        2.24       -9.67     12.50 o 
   1  25   0      145.19      118.09    100.90 o 
   2  25   0       54.70       39.23     11.82 o 
   3  25   0        0.37       -2.27      7.47 o 
   4  25   0       10.82       19.71      8.56 o 
   0  26   0       23.38       20.70      2.70 o 
   1  26   0        0.93      -40.00     75.04 o 
   2  26   0      140.18      131.20      3.66 o 
   3  26   0       60.01       62.71      2.55 o 
   4  26   0        0.22       -2.17     14.88 o 
   1  27   0        0.19      -11.96     29.09 o 
   2  27   0       14.01      -17.00     26.39 o 
   3  27   0        3.65        0.75     15.54 o 
   4  27   0        8.31       14.97      8.87 o 
   0  28   0        3.15        3.17      9.11 o 
   1  28   0       37.59       35.93     11.61 o 
   2  28   0        0.88       -8.28      8.28 o 
   3  28   0        0.64        5.85      3.18 o 
   1  29   0       12.32      -17.87     22.05 o 
   2  29   0       44.64       41.73      2.52 o 
   3  29   0        8.48       15.81      8.30 o 
   0  30   0       19.99       11.17     11.87 o 
   1  30   0       17.15       16.70      7.35 o 
   2  30   0        6.99      -18.68     18.68 o 
   3  30   0       11.25        9.99      6.48 o 
   1  31   0       13.93        4.29     30.39 o 
   2  31   0       25.29       20.94      3.52 o 
   0  32   0        1.43       -7.76     10.69 o 
   1  32   0       24.67       22.76      5.35 o 
   2  32   0        2.92      -17.52     19.29 o 
   1  33   0        4.85      -20.27     25.53 o 
   2  33   0        4.16      -15.34     15.34 o 
   0  34   0       36.28       39.42      3.76 o 
   1  34   0       26.33       32.74      9.75 o 
  -5   0   1        0.61       -1.93      6.38 o 
  -3   0   1      589.91      692.23    140.00 o 
  -1   0   1      599.08      629.09    164.98 o 
   1   0   1    57808.80    57499.82   1097.47 o 
   3   0   1        1.35        5.17      4.66 o 
   5   0   1        0.38       -0.64      7.08 o 
  -6   1   1       24.61       27.16      7.31 o 
  -5   1   1        4.90        5.73      6.01 o 
  -4   1   1        2.11        1.34      5.33 o 
  -3   1   1        4.85        7.75      1.76 o 
  -2   1   1     2661.80     2974.39    803.80 o 
  -1   1   1      199.94      258.62     79.12 o 
   0   1   1      377.90      405.04     32.66 o 
   1   1   1       30.48       39.21      2.99 o 
   2   1   1      229.76      293.52     14.82 o 
   3   1   1       34.12       34.80      3.73 o 
   4   1   1      102.39       96.85     14.35 o 
   5   1   1        5.69        7.09      6.88 o 
   6   1   1        1.56        6.43     16.69 o 
  -6   2   1        4.94        9.27      8.17 o 
  -5   2   1       24.92       24.63      8.25 o 
  -4   2   1      352.48      378.35     76.69 o 
  -3   2   1       48.07       52.00     12.07 o 
  -2   2   1      498.12      563.90    119.09 o 
  -1   2   1      219.33      286.49     69.31 o 
   0   2   1      290.21      250.98     15.29 o 
   1   2   1        9.44        9.16      6.04 o 
   2   2   1      565.22      606.41     10.39 o 
   3   2   1        3.80       -0.80      4.54 o 
   4   2   1        0.51       -0.99      5.93 o 
   5   2   1        2.69        0.93      2.91 o 
   6   2   1       31.42       33.33      9.07 o 
  -6   3   1        7.15        9.03      6.31 o 
  -5   3   1        6.13       16.16      6.75 o 
  -4   3   1      140.03      150.58     32.41 o 
  -3   3   1      701.30      806.71    205.53 o 
  -2   3   1        4.00        4.90      3.75 o 
  -1   3   1      247.19      285.18     65.16 o 
   0   3   1      124.49      155.67     11.45 o 
   1   3   1      699.52      657.56      7.70 o 
   2   3   1        3.30       13.18      3.34 o 
   3   3   1        9.14        6.61      1.96 o 
   4   3   1        2.34        8.40      5.82 o 
   5   3   1       23.82       28.92      7.42 o 
   6   3   1        7.20        4.15      9.25 o 
  -6   4   1       34.15       37.93     11.80 o 
  -5   4   1       23.67       22.01      4.29 o 
  -4   4   1       22.47       25.32      8.13 o 
  -3   4   1      684.93      818.06    180.16 o 
  -2   4   1      806.34     1016.95    326.94 o 
  -1   4   1      378.55      452.80     97.99 o 
   0   4   1     1000.14      954.69     57.31 o 
   1   4   1     7305.40     6733.87    588.38 o 
   2   4   1      586.58      551.83     21.81 o 
   3   4   1       14.71       15.19      1.79 o 
   4   4   1      114.24      116.32     15.64 o 
   5   4   1       32.35       39.07      4.40 o 
   6   4   1        0.41       -9.12      9.12 o 
  -6   5   1        0.99       -3.30      5.91 o 
  -5   5   1        0.00        6.01      6.43 o 
  -4   5   1      141.70      139.96     33.10 o 
  -3   5   1        7.20        7.29      4.52 o 
  -2   5   1      114.60      117.04     18.72 o 
  -1   5   1       64.43       92.81     13.25 o 
   0   5   1     1074.34     1037.47     71.37 o 
   1   5   1        5.97        6.81      3.73 o 
   2   5   1      100.42       74.06      6.86 o 
   3   5   1        0.17        4.27      4.71 o 
   4   5   1       35.22       36.33      4.40 o 
   5   5   1        9.08        7.48      2.83 o 
   6   5   1       15.43       14.31      3.78 o 
  -6   6   1        1.17        0.65      7.76 o 
  -5   6   1        5.85        6.78      6.55 o 
  -4   6   1       22.04       21.75      1.73 o 
  -3   6   1      273.34      300.03     71.78 o 
  -2   6   1      262.48      297.48     53.17 o 
  -1   6   1      406.03      431.78     67.61 o 
   0   6   1      107.93       98.62      2.95 o 
   1   6   1       45.86       47.84      1.44 o 
   2   6   1       62.11       53.27      7.57 o 
   3   6   1        5.98        3.70      7.28 o 
   4   6   1        5.66        9.18      5.93 o 
   5   6   1        9.46        4.07      8.77 o 
   6   6   1        7.99       10.65     10.21 o 
  -6   7   1        3.87        3.97     11.91 o 
  -5   7   1        1.99        3.64      6.75 o 
  -4   7   1       20.58       26.72      3.00 o 
  -3   7   1      102.43      109.98     20.44 o 
  -2   7   1      708.19      869.05    134.92 o 
  -1   7   1      352.30      369.03     52.04 o 
   0   7   1      837.14      741.50     16.67 o 
   1   7   1       34.45       35.09      3.82 o 
   2   7   1      173.36      171.26     15.74 o 
   3   7   1        9.12        8.27      4.94 o 
   4   7   1       35.85       41.37      7.51 o 
   5   7   1        5.39        6.76      7.45 o 
  -6   8   1        1.17       -6.85      8.33 o 
  -5   8   1        3.82        5.61      2.83 o 
  -4   8   1        0.03        2.19      5.31 o 
  -3   8   1     1608.71     2047.12    587.87 o 
  -2   8   1      235.13      291.70     51.61 o 
  -1   8   1       42.26       47.66      8.12 o 
   0   8   1      220.79      251.31      5.42 o 
   1   8   1       52.56       43.44      4.32 o 
   2   8   1      378.64      358.39     40.98 o 
   3   8   1       27.13       33.30      5.49 o 
   4   8   1       24.51       22.13      4.17 o 
   5   8   1       97.37      101.24     15.18 o 
  -6   9   1        5.60        9.35      8.36 o 
  -5   9   1       16.11       17.67      2.89 o 
  -4   9   1       38.17       42.98      9.08 o 
  -3   9   1      208.24      214.24     42.63 o 
  -2   9   1      175.29      189.65     18.10 o 
  -1   9   1     1227.35     1060.13    534.14 o 
   0   9   1      844.84      918.15      9.19 o 
   1   9   1       84.72       87.54      6.67 o 
   2   9   1      162.03      166.21     17.85 o 
   3   9   1       78.27       78.78      7.69 o 
   4   9   1        1.72       -3.74     10.45 o 
   5   9   1       31.03       26.52      3.90 o 
  -6  10   1        8.59       15.78      8.60 o 
  -5  10   1       31.48       34.52      8.73 o 
  -4  10   1        4.06        7.76      5.62 o 
  -3  10   1       65.99       58.78     10.74 o 
  -2  10   1        2.43       -6.97     11.90 o 
  -1  10   1     2153.96     2255.44    251.18 o 
   0  10   1      883.36      950.76      9.76 o 
   1  10   1      595.63      600.50     29.47 o 
   2  10   1      648.13      680.19     93.52 o 
   3  10   1       70.79       71.95      9.75 o 
   4  10   1       12.28       10.31      6.45 o 
   5  10   1        0.40       -1.09      7.30 o 
  -6  11   1        0.33        3.89      8.90 o 
  -5  11   1       26.77       32.66      9.22 o 
  -4  11   1       45.02       46.46      8.47 o 
  -3  11   1      151.27      181.26     29.80 o 
  -2  11   1        5.31       17.13      5.05 o 
  -1  11   1       77.41       72.54    223.71 o 
   0  11   1      436.67      440.32      7.48 o 
   1  11   1        6.44        7.97      4.45 o 
   2  11   1       16.02       20.46      3.64 o 
   3  11   1        2.38        1.03      2.04 o 
   4  11   1        2.99        6.38      6.29 o 
   5  11   1        0.73        1.03      3.14 o 
  -6  12   1       28.37       23.53      3.53 o 
  -5  12   1      108.26      104.60     18.29 o 
  -4  12   1       29.00       32.43      7.12 o 
  -3  12   1      131.91      148.32     19.45 o 
  -2  12   1       66.30       68.83      7.08 o 
  -1  12   1       17.09       35.31    136.35 o 
   0  12   1      541.11      557.97     13.11 o 
   1  12   1      138.80      129.33      9.49 o 
   2  12   1       66.24       62.70      4.70 o 
   3  12   1       18.50       21.55      2.73 o 
   4  12   1       18.92       23.21      3.23 o 
   5  12   1       21.76       22.33      3.49 o 
  -6  13   1        0.25        4.11      8.93 o 
  -5  13   1       66.92       77.11     25.10 o 
  -4  13   1       31.25       32.09      6.09 o 
  -3  13   1       33.03       34.97      7.39 o 
  -2  13   1      285.54      333.84     25.14 o 
  -1  13   1      224.14      166.74     50.98 o 
   0  13   1        1.34       -4.81      4.81 o 
   1  13   1       71.36       76.45      4.21 o 
   2  13   1       19.75       26.45      3.41 o 
   3  13   1      112.15      114.87     10.34 o 
   4  13   1       10.90       11.20      2.62 o 
   5  13   1        4.74       -2.93      7.76 o 
  -6  14   1       39.82       41.23      9.32 o 
  -5  14   1       95.29      109.05     22.85 o 
  -4  14   1       52.40       55.68     10.62 o 
  -3  14   1       14.79       21.17      6.45 o 
  -2  14   1        8.63        9.71      7.81 o 
  -1  14   1       78.21       91.01     48.24 o 
   0  14   1     1419.00     1526.95     27.31 o 
   1  14   1        4.31        1.06      4.24 o 
   2  14   1      200.08      209.11     12.41 o 
   3  14   1      124.38      139.02     23.47 o 
   4  14   1       11.18        9.23      6.05 o 
   5  14   1        0.20       -7.70      8.22 o 
  -6  15   1        4.54        3.91      9.24 o 
  -5  15   1      161.82      167.82     53.96 o 
  -4  15   1        3.82       -4.86     11.81 o 
  -3  15   1      132.21      124.93     15.55 o 
  -2  15   1       34.92       25.75      5.45 o 
  -1  15   1        7.56      -91.37    138.42 o 
   0  15   1      159.54      160.27      5.32 o 
   1  15   1        0.58       -4.51      4.51 o 
   2  15   1        2.37        6.13      4.98 o 
   3  15   1        4.34        7.53      6.84 o 
   4  15   1        2.20       -0.28      7.04 o 
   5  15   1        6.59        7.71      3.96 o 
  -5  16   1      208.38      230.29     40.41 o 
  -4  16   1       84.69       82.45     13.44 o 
  -3  16   1      152.41      157.73     19.19 o 
  -2  16   1      394.02      386.84     31.68 o 
  -1  16   1      451.47      349.67    126.26 o 
   0  16   1      275.41      269.31      7.72 o 
   1  16   1       17.78       17.65      1.41 o 
   2  16   1       62.77       64.42      5.70 o 
   3  16   1      104.16      104.74     11.02 o 
   4  16   1        4.34        3.55      2.72 o 
   5  16   1        9.75       -0.47      8.84 o 
  -5  17   1       95.83      115.31     33.93 o 
  -4  17   1        3.65        9.67      4.17 o 
  -3  17   1       11.94       13.09      6.82 o 
  -2  17   1        2.11      -81.94    207.72 o 
  -1  17   1      506.04      279.05    199.18 o 
   0  17   1       96.09      109.44      6.57 o 
   1  17   1       19.21       19.16      7.92 o 
   2  17   1       33.59       36.04      1.72 o 
   3  17   1      275.44      301.74     18.62 o 
   4  17   1        0.19       -4.02      6.96 o 
   5  17   1        1.21        0.80      8.29 o 
  -5  18   1       61.50       65.69     11.70 o 
  -4  18   1      179.24      184.28     39.24 o 
  -3  18   1       11.15        9.54      6.10 o 
  -2  18   1      226.61      228.47     22.04 o 
  -1  18   1      867.99      748.33    113.28 o 
   0  18   1        2.94       26.31     16.86 o 
   1  18   1        8.62       10.45      1.92 o 
   2  18   1      107.63      116.38      4.16 o 
   3  18   1      265.20      268.82     17.48 o 
   4  18   1       62.17       60.43      4.62 o 
   5  18   1        0.02        2.71      9.13 o 
  -5  19   1       23.70        9.89      9.20 o 
  -4  19   1        0.11        4.22      4.21 o 
  -3  19   1        7.77        6.12      9.27 o 
  -2  19   1       97.52       78.09    164.89 o 
  -1  19   1        7.91      -86.52     86.52 o 
   0  19   1      445.70      431.51     10.15 o 
   1  19   1       29.76       28.21      1.63 o 
   2  19   1       96.25       90.96      6.22 o 
   3  19   1      112.63      114.75      7.21 o 
   4  19   1        3.95        5.38      7.44 o 
   5  19   1       12.15        3.04      9.43 o 
  -5  20   1       11.51        9.47      3.24 o 
  -4  20   1       53.08       51.08      3.05 o 
  -3  20   1        9.23       10.59      4.24 o 
  -2  20   1       53.13       36.43     49.48 o 
  -1  20   1      309.81      145.86     49.00 o 
   0  20   1        2.49       -5.32      5.32 o 
   1  20   1      221.98      231.17      6.37 o 
   2  20   1       15.27        6.97      6.48 o 
   3  20   1      120.31      123.28     10.60 o 
   4  20   1        5.61        1.55      8.21 o 
  -5  21   1        1.39       -4.61     12.37 o 
  -4  21   1        0.50       -0.74     10.57 o 
  -3  21   1      156.23      155.93     14.47 o 
  -2  21   1      233.96      189.63     17.53 o 
  -1  21   1      654.87      439.21     71.65 o 
   0  21   1      136.17      137.35      6.60 o 
   1  21   1        1.13       -0.41      2.19 o 
   2  21   1       82.00       81.94      3.73 o 
   3  21   1      133.11      141.78     11.43 o 
   4  21   1       40.93       50.35      8.79 o 
  -5  22   1        0.11       -5.35      8.51 o 
  -4  22   1       54.69       57.67      4.54 o 
  -3  22   1        0.00        1.00      6.72 o 
  -2  22   1      233.48      210.02    161.07 o 
  -1  22   1      777.53      447.53    254.42 o 
   0  22   1       39.48       32.18     98.91 o 
   1  22   1       51.50       52.36      1.96 o 
   2  22   1        7.19        0.99      6.33 o 
   3  22   1      127.03      133.55      6.56 o 
   4  22   1      141.93      147.97     13.52 o 
  -5  23   1        1.53        7.71      9.00 o 
  -4  23   1        0.37       -3.56      7.83 o 
  -3  23   1       11.94       16.80     10.09 o 
  -2  23   1        4.05     -104.13    163.18 o 
  -1  23   1       55.69     -162.20    227.79 o 
   0  23   1      217.54      163.45     34.12 o 
   1  23   1       53.54       50.85      2.21 o 
   2  23   1      109.65       99.90      3.06 o 
   3  23   1        8.99        2.18      7.78 o 
   4  23   1        0.30        7.15      9.04 o 
  -4  24   1       46.59       55.67      6.71 o 
  -3  24   1        0.13        2.27      6.90 o 
  -2  24   1        2.52       -5.68      6.65 o 
  -1  24   1      621.32      544.90     32.67 o 
   0  24   1       44.32       33.63     55.86 o 
   1  24   1       47.59       46.47      2.07 o 
   2  24   1      117.30      119.25      3.33 o 
   3  24   1       80.54       74.02      4.86 o 
   4  24   1       24.92       20.20      9.18 o 
  -4  25   1        0.49       -3.67      8.11 o 
  -3  25   1        4.10        6.27      7.13 o 
  -2  25   1        1.88      -20.07     20.07 o 
  -1  25   1      129.72       45.91    169.43 o 
   0  25   1       91.42       88.55      2.92 o 
   1  25   1       17.46       17.09      2.62 o 
   2  25   1       48.25       47.92      2.36 o 
   3  25   1       11.30        8.37      2.37 o 
   4  25   1        1.01       -6.44     10.01 o 
  -4  26   1       11.67       13.08      8.97 o 
  -3  26   1        0.01       -7.73      7.73 o 
  -2  26   1      178.05      178.27     16.47 o 
  -1  26   1      192.02      136.00     49.04 o 
   0  26   1        0.10      -19.01     25.09 o 
   1  26   1        6.13        8.86      6.08 o 
   2  26   1        1.45       -7.33      7.33 o 
   3  26   1       29.81       37.17      5.08 o 
  -4  27   1       35.36       35.85      6.17 o 
  -3  27   1       35.08       37.17      4.00 o 
  -2  27   1        0.73      -50.63     61.14 o 
  -1  27   1        1.56      -44.42     46.48 o 
   0  27   1        7.11      -57.29     76.70 o 
   1  27   1       13.20       10.65      7.21 o 
   2  27   1        0.23       13.39      7.06 o 
   3  27   1       26.19       14.80      9.19 o 
  -4  28   1        9.57       -5.19     10.53 o 
  -3  28   1       23.12       16.68     17.10 o 
  -2  28   1        1.45       -1.49      7.42 o 
  -1  28   1        0.01        0.61      7.38 o 
   0  28   1      134.76      122.74      4.70 o 
   1  28   1       10.96        6.57      7.57 o 
   2  28   1        5.36       -3.03      8.16 o 
   3  28   1        0.41        2.69      9.77 o 
  -3  29   1       21.28        8.74     12.74 o 
  -2  29   1       16.70       -8.68     24.25 o 
  -1  29   1        4.23        5.48      7.27 o 
   0  29   1        9.94      -37.17     69.52 o 
   1  29   1       15.40       13.26      7.39 o 
   2  29   1        0.01       -8.06      8.06 o 
   3  29   1       52.40       57.13      2.91 o 
  -3  30   1        0.52      -22.91     22.91 o 
  -2  30   1       59.50       60.05      2.71 o 
  -1  30   1       13.18      -10.73     18.93 o 
   0  30   1        4.59        4.97      8.61 o 
   1  30   1       33.92       29.91      7.30 o 
   2  30   1       23.88       21.53      6.60 o 
  -3  31   1        0.79       -9.25      9.25 o 
  -2  31   1        0.14      -24.16     24.16 o 
  -1  31   1       50.25       44.26     12.25 o 
   0  31   1        6.70       -6.26      9.64 o 
   1  31   1        2.45      -12.82     15.20 o 
   2  31   1        6.15       12.03      8.15 o 
  -2  32   1        5.15       -6.41     14.52 o 
  -1  32   1       12.10        8.74     13.49 o 
   0  32   1        1.39        2.68      7.64 o 
   1  32   1        2.25        0.40      9.44 o 
   2  32   1       41.16       48.86      3.76 o 
  -2  33   1       26.47       15.27     10.06 o 
  -1  33   1       17.67      -10.47     10.47 o 
   0  33   1        0.44      -43.19     43.19 o 
   1  33   1        5.77       -5.55      8.82 o 
  -1  34   1      123.82      131.04      3.81 o 
   0  34   1       76.40       80.02      2.99 o 
  -6   0   2      127.46      116.70     23.59 o 
  -4   0   2        9.60        3.38      5.53 o 
  -2   0   2     1302.45     1846.99    516.86 o 
   0   0   2       33.74       37.47      3.73 o 
   2   0   2     8222.38     8147.87    380.82 o 
   4   0   2       17.71       11.54      6.71 o 
  -6   1   2       58.18       68.50     14.38 o 
  -5   1   2       93.93       89.24     17.61 o 
  -4   1   2        2.06        1.13      5.05 o 
  -3   1   2      141.17      137.45     42.29 o 
  -2   1   2       73.84       77.02     21.00 o 
  -1   1   2     1129.39     1187.41    287.54 o 
   0   1   2        3.47        2.56      3.93 o 
   1   1   2      662.84      654.28     16.96 o 
   2   1   2       39.90       52.71      6.42 o 
   3   1   2      182.09      181.99      5.37 o 
   4   1   2        2.79        1.78      6.07 o 
   5   1   2        8.44       -2.45      8.61 o 
  -6   2   2       39.65       31.94      3.20 o 
  -5   2   2       10.90        7.37      3.79 o 
  -4   2   2       14.95       18.36      9.72 o 
  -3   2   2      955.65     1102.96    311.32 o 
  -2   2   2     1345.25     1588.46    505.11 o 
  -1   2   2      802.51      944.95    217.77 o 
   0   2   2     2015.36     1943.56    158.50 o 
   1   2   2        7.58        1.30      3.77 o 
   2   2   2       44.47       43.27      1.59 o 
   3   2   2      271.41      274.03      7.61 o 
   4   2   2        0.02        0.08      8.04 o 
   5   2   2        1.01       -8.09      8.09 o 
  -6   3   2       13.01       28.06     13.15 o 
  -5   3   2        1.43       12.78      6.40 o 
  -4   3   2       21.23       29.85      7.96 o 
  -3   3   2        8.21       28.85     11.25 o 
  -2   3   2     1813.08     2098.23    527.93 o 
  -1   3   2     1177.77     1245.00    252.21 o 
   0   3   2      243.85      252.59     25.56 o 
   1   3   2      696.51      680.70      9.48 o 
   2   3   2      455.69      426.97      9.36 o 
   3   3   2        0.44       -0.13      8.04 o 
   4   3   2        5.32        3.13      6.08 o 
   5   3   2        0.17       11.72      7.18 o 
  -6   4   2      199.06      178.10     43.63 o 
  -5   4   2      214.12      229.54     40.85 o 
  -4   4   2       10.22       17.59      5.64 o 
  -3   4   2       57.29       59.64     18.90 o 
  -2   4   2     3579.82     4576.15   1202.81 o 
  -1   4   2      446.18      411.71     56.29 o 
   0   4   2      105.05       95.40      8.54 o 
   1   4   2      165.84      170.31      4.85 o 
   2   4   2     2684.70     2693.31    125.83 o 
   3   4   2       97.39       92.96      5.11 o 
   4   4   2        0.31       -0.49      6.26 o 
   5   4   2       25.34       24.60      3.79 o 
  -6   5   2      237.37      244.78     49.20 o 
  -5   5   2       26.12       33.71      8.14 o 
  -4   5   2        1.25        1.37      5.12 o 
  -3   5   2      728.91      798.85    142.40 o 
  -2   5   2       33.59       44.26     13.35 o 
  -1   5   2      809.45      807.69    132.88 o 
   0   5   2        8.89       10.48      1.47 o 
   1   5   2        0.00        0.49      8.63 o 
   2   5   2        0.01        9.53      2.67 o 
   3   5   2        0.88        0.79      7.54 o 
   4   5   2        0.38        1.90      8.48 o 
   5   5   2        9.06       10.12      3.00 o 
  -6   6   2      120.78       99.87     20.24 o 
  -5   6   2        5.83        4.75      6.87 o 
  -4   6   2       67.78       80.03     24.83 o 
  -3   6   2      248.29      245.76     56.47 o 
  -2   6   2       77.94       85.65     24.65 o 
  -1   6   2      178.14      206.06     14.30 o 
   0   6   2       20.63       22.46      1.08 o 
   1   6   2        3.50       13.89      3.05 o 
   2   6   2       38.52       34.77      1.45 o 
   3   6   2        5.42        3.47      5.37 o 
   4   6   2        3.25       11.66      6.14 o 
   5   6   2        1.41        0.68      3.24 o 
  -6   7   2       13.97       10.32     10.54 o 
  -5   7   2        1.40        1.96      9.42 o 
  -4   7   2        8.02       11.81      2.38 o 
  -3   7   2      291.40      348.50     67.79 o 
  -2   7   2      127.35      132.86     22.06 o 
  -1   7   2     3724.57     4037.27    581.51 o 
   0   7   2       97.29       91.95      2.67 o 
   1   7   2       53.72       54.31      5.58 o 
   2   7   2       76.92       82.30      6.25 o 
   3   7   2        5.63        6.65      2.17 o 
   4   7   2        0.34       11.77      6.32 o 
   5   7   2       15.88       10.46      8.14 o 
  -6   8   2       87.42       97.82     21.81 o 
  -5   8   2        9.90       14.80      6.69 o 
  -4   8   2        7.03       11.19      8.82 o 
  -3   8   2       15.50       17.79      4.29 o 
  -2   8   2     1487.60     1708.80    316.51 o 
  -1   8   2      365.13      391.81     48.97 o 
   0   8   2      263.85      257.48     18.83 o 
   1   8   2       26.16        6.97      4.73 o 
   2   8   2        6.19        5.91      1.76 o 
   3   8   2       39.34       35.78      4.78 o 
   4   8   2        2.87        5.73      6.38 o 
   5   8   2       12.67       11.78      3.99 o 
  -6   9   2       59.61       73.67     26.73 o 
  -5   9   2        9.89       11.71      2.00 o 
  -4   9   2       30.35       37.76      1.79 o 
  -3   9   2        8.18        5.58      4.73 o 
  -2   9   2      297.06      316.17     54.25 o 
  -1   9   2        2.00       -4.42      4.42 o 
   0   9   2     1044.72     1060.40     32.12 o 
   1   9   2        5.46        3.55      5.58 o 
   2   9   2       14.20       14.77      1.39 o 
   3   9   2        0.01        7.29      5.60 o 
   4   9   2       27.17       18.53      3.81 o 
   5   9   2        0.01       12.67      7.85 o 
  -6  10   2       14.97       13.53     20.11 o 
  -5  10   2       21.91       31.63     10.17 o 
  -4  10   2       28.07       28.83      6.84 o 
  -3  10   2       37.61       43.16      8.65 o 
  -2  10   2       11.21        1.61      4.61 o 
  -1  10   2       13.90       20.55      2.78 o 
   0  10   2      657.49      684.42     38.04 o 
   1  10   2      347.81      372.39     11.10 o 
   2  10   2        9.64        9.51      5.87 o 
   3  10   2      156.03      163.95      6.14 o 
   4  10   2        2.46       -8.33      8.33 o 
   5  10   2        2.00        6.49      7.64 o 
  -6  11   2        2.50       -4.67      8.68 o 
  -5  11   2        0.39       -2.49      9.34 o 
  -4  11   2       14.54        0.40      6.56 o 
  -3  11   2        0.07       -0.21      7.17 o 
  -2  11   2      442.83      566.25    107.92 o 
  -1  11   2      139.21      137.45      9.72 o 
   0  11   2        3.63       -0.93      4.54 o 
   1  11   2      863.85      875.23     18.88 o 
   2  11   2        1.46        2.67      1.94 o 
   3  11   2       15.81       16.19      4.52 o 
   4  11   2        3.47       -1.01      7.05 o 
   5  11   2        0.97       -0.98      7.76 o 
  -6  12   2        0.99       -3.08      7.69 o 
  -5  12   2       58.82       61.02     13.90 o 
  -4  12   2      433.57      416.10     81.42 o 
  -3  12   2       76.02       74.13     13.13 o 
  -2  12   2      983.04     1102.32    151.27 o 
  -1  12   2      145.70      130.66     12.69 o 
   0  12   2      205.59      216.00     10.86 o 
   1  12   2      130.60      131.51      3.67 o 
   2  12   2       62.40       59.10      1.90 o 
   3  12   2       15.97       13.21      3.14 o 
   4  12   2       21.45       20.15      2.89 o 
   5  12   2        3.39        0.04      8.44 o 
  -6  13   2        7.20       -6.18      9.05 o 
  -5  13   2        5.11        3.90      7.14 o 
  -4  13   2      219.28      275.76     71.08 o 
  -3  13   2        0.06       -5.33      5.33 o 
  -2  13   2       36.36       46.36      7.61 o 
  -1  13   2     1352.55     1431.85    127.83 o 
   0  13   2       63.13       65.61      1.89 o 
   1  13   2       82.15       76.05      3.67 o 
   2  13   2       24.31       26.54      1.58 o 
   3  13   2        7.17        2.85      6.78 o 
   4  13   2        9.51        9.91      3.29 o 
   5  13   2        2.55       -4.95      9.00 o 
  -6  14   2        3.05       -5.88      9.01 o 
  -5  14   2       98.80      112.29     31.90 o 
  -4  14   2      479.16      506.67     83.77 o 
  -3  14   2      128.17      164.39     32.89 o 
  -2  14   2        2.51        5.03      4.78 o 
  -1  14   2        4.22        5.64      1.89 o 
   0  14   2      264.30      255.16      7.23 o 
   1  14   2      625.52      612.01     12.54 o 
   2  14   2       80.27       81.21      3.38 o 
   3  14   2       75.23       73.51      3.58 o 
   4  14   2       69.68       74.53      3.79 o 
   5  14   2        3.51        2.22      5.20 o 
  -6  15   2        1.68       -7.34      9.33 o 
  -5  15   2        1.39       10.06      7.95 o 
  -4  15   2      340.95      341.04     74.30 o 
  -3  15   2       21.21       11.40      6.45 o 
  -2  15   2      195.43      190.62     29.65 o 
  -1  15   2       22.73       20.77      5.33 o 
   0  15   2        9.95        6.49      1.29 o 
   1  15   2        0.73        1.21      4.69 o 
   2  15   2       17.20       16.95      2.88 o 
   3  15   2        8.86       12.84      6.27 o 
   4  15   2       10.70        8.55      2.96 o 
   5  15   2        0.66       -8.86      8.86 o 
  -6  16   2        9.79        9.00      8.72 o 
  -5  16   2        2.48       -2.66      7.54 o 
  -4  16   2      367.18      388.65     48.75 o 
  -3  16   2      129.71      117.74     11.88 o 
  -2  16   2       58.63       58.92     12.70 o 
  -1  16   2      334.78      347.80     29.72 o 
   0  16   2       69.46       69.80      2.28 o 
   1  16   2       73.23       77.30      2.25 o 
   2  16   2       10.78        7.66      5.69 o 
   3  16   2       22.55       27.99      1.95 o 
   4  16   2       22.36       25.24      2.34 o 
  -5  17   2        4.85        3.59      7.78 o 
  -4  17   2      192.88      196.67     46.72 o 
  -3  17   2      106.61      113.72     13.49 o 
  -2  17   2       31.48       32.97      5.30 o 
  -1  17   2      185.63      172.75      9.46 o 
   0  17   2      443.97      438.13     28.83 o 
   1  17   2      140.74      137.64      4.59 o 
   2  17   2        2.54        2.23      8.99 o 
   3  17   2       24.84       24.72      2.01 o 
   4  17   2       84.45       88.38      8.70 o 
  -5  18   2      106.39      112.71     21.01 o 
  -4  18   2      159.63      146.53     21.22 o 
  -3  18   2      464.85      456.98     48.91 o 
  -2  18   2        5.81       12.68      4.91 o 
  -1  18   2      220.70      229.53     17.19 o 
   0  18   2      278.68      253.25      7.18 o 
   1  18   2        6.92        5.06      5.11 o 
   2  18   2        3.68        7.48      6.84 o 
   3  18   2       26.73       32.01      4.41 o 
   4  18   2       70.22       71.67      8.64 o 
  -5  19   2       97.85       97.49      9.30 o 
  -4  19   2       42.96       41.88      6.92 o 
  -3  19   2       36.79       29.47     97.96 o 
  -2  19   2        1.55      -25.52     25.52 o 
  -1  19   2      102.35       88.30      3.64 o 
   0  19   2        5.97        4.59      5.21 o 
   1  19   2      131.72      135.08      4.26 o 
   2  19   2        6.13        2.54      2.37 o 
   3  19   2        6.60       10.88      2.74 o 
   4  19   2       38.62       14.82     10.11 o 
  -5  20   2        0.14       -3.72      8.30 o 
  -4  20   2       24.41       17.77      2.89 o 
  -3  20   2      138.66      141.25      5.93 o 
  -2  20   2       48.24       56.60     71.99 o 
  -1  20   2       23.69       17.43      5.16 o 
   0  20   2      635.78      577.09     15.57 o 
   1  20   2        5.59        6.27      6.27 o 
   2  20   2       25.38       28.33      8.35 o 
   3  20   2        4.11       -1.40      7.25 o 
   4  20   2       47.20       50.66      6.47 o 
  -5  21   2       10.57        0.50      8.52 o 
  -4  21   2        2.35        4.91      7.99 o 
  -3  21   2       41.27       32.58     50.21 o 
  -2  21   2      226.20      208.83     35.28 o 
  -1  21   2       91.23       87.85      8.62 o 
   0  21   2      347.63      360.95     34.79 o 
   1  21   2      121.69      116.88      3.56 o 
   2  21   2       18.02       14.50      7.00 o 
   3  21   2       39.63       38.62      3.47 o 
   4  21   2       50.02       54.29      2.90 o 
  -5  22   2        0.39        6.23      7.92 o 
  -4  22   2        7.54       10.41      7.83 o 
  -3  22   2       82.25       70.98      7.75 o 
  -2  22   2       41.16       29.61     31.19 o 
  -1  22   2      222.13      199.15     17.69 o 
   0  22   2     1076.74     1047.21     54.84 o 
   1  22   2       27.10       28.14      1.98 o 
   2  22   2        7.63       -5.99      6.92 o 
   3  22   2        0.60        1.46      7.77 o 
   4  22   2       35.20       38.54      2.80 o 
  -5  23   2        6.26        3.80      9.37 o 
  -4  23   2       14.55       13.02      2.97 o 
  -3  23   2       31.62       27.43      2.10 o 
  -2  23   2       36.34       26.61      7.50 o 
  -1  23   2       93.70       82.90      5.80 o 
   0  23   2       21.67        6.52      7.33 o 
   1  23   2      211.61      210.06      5.80 o 
   2  23   2       28.67       29.32      2.12 o 
   3  23   2       47.75       43.15      3.89 o 
   4  23   2       12.93        6.58      9.52 o 
  -4  24   2        3.24        6.21      7.73 o 
  -3  24   2       63.04       69.18      4.09 o 
  -2  24   2        0.68       -4.19      9.53 o 
  -1  24   2        0.00        0.34      6.16 o 
   0  24   2      441.99      421.16     35.00 o 
   1  24   2       31.15       33.12      2.10 o 
   2  24   2        0.01       -4.78      6.93 o 
   3  24   2       27.87       30.59      5.39 o 
  -4  25   2        0.02       -2.00      6.53 o 
  -3  25   2        1.65       -8.19     10.77 o 
  -2  25   2        7.16        5.57      6.71 o 
  -1  25   2        1.61      -57.73     99.41 o 
   0  25   2       44.15       32.28      3.86 o 
   1  25   2       11.04        8.75      8.12 o 
   2  25   2        7.89        8.00      6.91 o 
   3  25   2        9.43        5.91      6.71 o 
  -4  26   2       39.80       38.24      6.50 o 
  -3  26   2       44.63       36.82      4.56 o 
  -2  26   2       18.50      -11.55     11.55 o 
  -1  26   2      156.73      129.00     32.82 o 
   0  26   2      103.65      100.06      4.83 o 
   1  26   2       15.73        8.11      9.62 o 
   2  26   2        0.39        1.82      7.09 o 
   3  26   2        0.54        5.98      7.84 o 
  -4  27   2       18.18       -0.13     11.19 o 
  -3  27   2       27.78       24.62      9.73 o 
  -2  27   2       36.43       40.75     11.55 o 
  -1  27   2       40.66       36.98    109.98 o 
   0  27   2        3.04       -7.26      7.26 o 
   1  27   2       18.66       16.57      2.91 o 
   2  27   2        2.56       -1.49     10.20 o 
   3  27   2        0.14       13.26      8.02 o 
  -4  28   2        4.99        7.10     10.54 o 
  -3  28   2       16.33       15.70      8.11 o 
  -2  28   2       10.00      -20.90     20.90 o 
  -1  28   2        2.54      -23.77     38.52 o 
   0  28   2        9.28       -1.24      7.45 o 
   1  28   2       94.40       98.94      2.74 o 
   2  28   2       14.31       18.31      3.22 o 
   3  28   2        8.24       21.97     13.70 o 
  -3  29   2        0.27       -9.38      9.38 o 
  -2  29   2       40.10       37.00      7.32 o 
  -1  29   2       37.29       31.81     15.40 o 
   0  29   2        0.62        7.29      7.97 o 
   1  29   2        0.39       -3.07      8.24 o 
   2  29   2        5.49        4.39      3.43 o 
  -3  30   2       20.26        3.71     10.31 o 
  -2  30   2        0.00      -15.72     15.72 o 
  -1  30   2       48.35       54.34     24.87 o 
   0  30   2       35.09       43.76      2.43 o 
   1  30   2       13.83       13.81      2.40 o 
   2  30   2       37.46       41.96      2.69 o 
  -3  31   2       82.95       80.29      3.23 o 
  -2  31   2        0.19        3.98      9.73 o 
  -1  31   2        0.66      -19.81     19.81 o 
   0  31   2       11.91       -9.72      9.72 o 
   1  31   2        1.73        7.11      7.85 o 
   2  31   2        0.02       -4.49     13.96 o 
  -2  32   2        0.03      -48.60     48.60 o 
  -1  32   2        6.76      -14.60     14.60 o 
   0  32   2       28.44       39.24     10.85 o 
   1  32   2        1.84       14.11      8.48 o 
  -2  33   2      121.45      -16.86     23.33 o 
  -1  33   2       39.52       48.58     26.50 o 
   0  33   2        8.50      -15.32     33.30 o 
  -5   0   3      194.83      193.94     42.91 o 
  -3   0   3        2.77        8.08      3.32 o 
  -1   0   3     2250.38     2621.20    520.61 o 
   1   0   3       30.93       32.74      1.35 o 
   3   0   3     1421.10     1284.52     69.18 o 
   5   0   3        4.74        6.24      8.51 o 
  -6   1   3        9.96       10.61      7.95 o 
  -5   1   3       65.84       75.27     21.47 o 
  -4   1   3      238.61      250.39     72.68 o 
  -3   1   3       52.61       54.33     16.46 o 
  -2   1   3      442.45      458.58     92.33 o 
  -1   1   3       54.28       58.40     13.38 o 
   0   1   3      387.40      450.20    100.30 o 
   1   1   3       14.00       19.91      1.64 o 
   2   1   3      104.52      103.35      7.16 o 
   3   1   3       32.47       41.33      3.34 o 
   4   1   3       37.44       36.03      2.26 o 
   5   1   3        0.10       -5.44      8.67 o 
  -6   2   3       12.10       -1.27      8.22 o 
  -5   2   3       57.36       61.39     17.46 o 
  -4   2   3       12.13        8.13      5.65 o 
  -3   2   3        0.78       -0.08      4.50 o 
  -2   2   3     1308.44     1581.78    410.80 o 
  -1   2   3     1693.36     1706.84    312.55 o 
   0   2   3      273.70      277.06     34.38 o 
   1   2   3      492.81      502.48      8.96 o 
   2   2   3       19.60       22.86      1.49 o 
   3   2   3        4.97        2.80      6.40 o 
   4   2   3      125.18      112.42     16.55 o 
   5   2   3        0.21       11.63      8.02 o 
  -6   3   3        7.08        5.29     10.07 o 
  -5   3   3       61.92       77.09     25.65 o 
  -4   3   3       10.11       19.44      5.69 o 
  -3   3   3       76.28       87.43     39.06 o 
  -2   3   3       79.07       85.80     23.10 o 
  -1   3   3     1515.95     1675.01    276.23 o 
   0   3   3      618.79      587.67     42.28 o 
   1   3   3       65.08       72.61      2.18 o 
   2   3   3       86.66       88.54      4.93 o 
   3   3   3      154.77      167.56      8.22 o 
   4   3   3        2.18        1.18      7.14 o 
   5   3   3        1.62        9.12      8.20 o 
  -6   4   3        3.24        0.76      7.81 o 
  -5   4   3      626.77      689.99    195.36 o 
  -4   4   3      917.56     1007.61    259.24 o 
  -3   4   3        6.84        5.53      4.68 o 
  -2   4   3       71.51       87.46     22.17 o 
  -1   4   3     3678.26     4090.42    748.06 o 
   0   4   3       28.77       34.72      1.37 o 
   1   4   3       49.81       48.10      1.55 o 
   2   4   3       44.02       39.63      2.02 o 
   3   4   3      579.50      604.13     22.98 o 
   4   4   3       13.90        9.28      9.89 o 
   5   4   3        0.03        7.07     11.09 o 
  -6   5   3       34.97       33.89     10.23 o 
  -5   5   3      586.36      644.44    167.10 o 
  -4   5   3      247.41      274.32     66.98 o 
  -3   5   3       15.08       12.15      4.95 o 
  -2   5   3      897.79     1024.81    251.38 o 
  -1   5   3      350.53      398.55     74.34 o 
   0   5   3      319.76      330.88     17.38 o 
   1   5   3        8.12        3.73      2.08 o 
   2   5   3        0.55       -4.93      4.93 o 
   3   5   3        0.22        3.06      6.60 o 
   4   5   3        0.13        1.22      6.59 o 
   5   5   3        0.14       -2.08      8.20 o 
  -6   6   3        0.10        0.09      8.19 o 
  -5   6   3      280.06      260.35     71.73 o 
  -4   6   3        9.55       19.96      4.01 o 
  -3   6   3      201.37      193.97     53.22 o 
  -2   6   3      301.44      301.82     68.18 o 
  -1   6   3       30.12       47.05      5.58 o 
   0   6   3        0.01        3.55      4.99 o 
   1   6   3        6.20        5.06      4.34 o 
   2   6   3       10.18       13.25      1.92 o 
   3   6   3        2.32        7.41      6.04 o 
   4   6   3        0.40       -5.29     15.61 o 
   5   6   3        1.30       -1.95     10.59 o 
  -6   7   3        2.12      -11.06     18.11 o 
  -5   7   3       56.26       61.62     18.84 o 
  -4   7   3       13.91       16.32      8.23 o 
  -3   7   3        8.98        3.45      5.09 o 
  -2   7   3      681.44      765.18    162.28 o 
  -1   7   3        2.74        9.64      1.31 o 
   0   7   3     2061.48     2086.45    146.76 o 
   1   7   3        0.46        2.91      4.61 o 
   2   7   3       60.09       54.76      2.90 o 
   3   7   3       55.96       55.97      2.29 o 
   4   7   3        1.50       10.20      6.42 o 
   5   7   3        0.01       13.38      8.21 o 
  -6   8   3        0.93        5.33      8.61 o 
  -5   8   3      255.19      282.51     79.56 o 
  -4   8   3        8.96        9.36      5.91 o 
  -3   8   3      119.96      125.36     29.01 o 
  -2   8   3      131.44      145.78     34.17 o 
  -1   8   3      791.84      866.08    113.86 o 
   0   8   3      139.36      144.28      4.21 o 
   1   8   3       78.22       70.01      2.24 o 
   2   8   3        0.84        7.28      4.94 o 
   3   8   3        0.01        1.70      5.87 o 
   4   8   3        0.88        5.09      5.25 o 
   5   8   3        1.91       -0.20      8.52 o 
  -6   9   3       96.68       90.84     22.18 o 
  -5   9   3      199.97      196.53     54.93 o 
  -4   9   3       13.53       16.78      3.18 o 
  -3   9   3       11.78        4.80      5.54 o 
  -2   9   3        9.74        3.31      4.43 o 
  -1   9   3      187.03      189.81     18.73 o 
   0   9   3        2.83        8.72      1.25 o 
   1   9   3      292.87      279.30     11.33 o 
   2   9   3        2.35        0.12      5.20 o 
   3   9   3        0.75       -5.94      8.01 o 
   4   9   3        0.94       -3.29     10.71 o 
   5   9   3        6.35        8.81      3.58 o 
  -6  10   3        0.94       -1.08     14.40 o 
  -5  10   3       10.22        2.11      7.68 o 
  -4  10   3       30.49       41.92     14.21 o 
  -3  10   3       52.88       56.22     12.99 o 
  -2  10   3      233.18      274.85     60.05 o 
  -1  10   3        3.79        7.05      1.22 o 
   0  10   3       80.12       74.05      4.88 o 
   1  10   3      131.07      126.89      4.52 o 
   2  10   3       99.29       99.07      2.74 o 
   3  10   3        0.97       -0.55      6.15 o 
   4  10   3       31.05       32.06      2.30 o 
  -6  11   3       15.31        1.87     13.93 o 
  -5  11   3       11.24       11.41      3.16 o 
  -4  11   3        9.32        4.79      4.12 o 
  -3  11   3       14.44       14.76      2.19 o 
  -2  11   3       49.46       49.03      7.01 o 
  -1  11   3      194.88      233.31     23.55 o 
   0  11   3       48.57       41.00      2.09 o 
   1  11   3       18.18       20.69      1.39 o 
   2  11   3      277.86      265.53      8.13 o 
   3  11   3        3.16       -3.17      6.34 o 
   4  11   3        1.51        4.20      7.39 o 
  -6  12   3        1.09        4.93      9.93 o 
  -5  12   3       18.71        5.19      7.96 o 
  -4  12   3       56.99       57.25      8.32 o 
  -3  12   3     1130.81     1130.63    237.78 o 
  -2  12   3       26.31       26.31      8.65 o 
  -1  12   3     1304.02     1386.66    157.16 o 
   0  12   3      219.67      228.35     28.70 o 
   1  12   3       25.11       27.23      1.47 o 
   2  12   3        2.34        4.75      1.66 o 
   3  12   3        0.17        9.28      6.35 o 
   4  12   3        3.35        4.20      7.15 o 
  -6  13   3       37.70       44.40      8.33 o 
  -5  13   3        3.20       -6.88      7.79 o 
  -4  13   3       41.60       51.03      9.39 o 
  -3  13   3      660.55      685.18    122.35 o 
  -2  13   3       17.61       25.60      3.86 o 
  -1  13   3        1.55        5.12      5.50 o 
   0  13   3      876.28      883.91     32.79 o 
   1  13   3       17.88       18.30      1.49 o 
   2  13   3        3.55        5.76      7.10 o 
   3  13   3        3.77       14.63      6.20 o 
   4  13   3        9.22        8.50      7.86 o 
  -6  14   3        0.24        3.26      8.61 o 
  -5  14   3       17.46       -9.63     15.88 o 
  -4  14   3      271.74      256.69     58.74 o 
  -3  14   3     1152.66     1130.95    277.19 o 
  -2  14   3      136.05      156.18     30.17 o 
  -1  14   3        4.12        3.49      2.03 o 
   0  14   3       10.86       12.79      1.41 o 
   1  14   3      101.88      100.44      2.74 o 
   2  14   3      103.04      100.60      2.91 o 
   3  14   3       26.70       15.49      7.88 o 
   4  14   3       27.31       27.55      2.79 o 
  -6  15   3       17.27       17.04      4.64 o 
  -5  15   3        1.27        4.92     11.17 o 
  -4  15   3        1.24        5.11      6.56 o 
  -3  15   3      316.92      281.52     37.13 o 
  -2  15   3        1.84        5.61      7.14 o 
  -1  15   3       21.95       18.59      2.21 o 
   0  15   3       53.20       52.44      3.29 o 
   1  15   3       52.03       49.97      1.83 o 
   2  15   3        0.11       -0.82      2.85 o 
   3  15   3       17.16       19.48      2.10 o 
   4  15   3        1.39      -10.45     12.27 o 
  -6  16   3        0.23       -9.22     10.32 o 
  -5  16   3       10.30        2.47      7.32 o 
  -4  16   3        0.23       -3.60      6.92 o 
  -3  16   3      469.64      509.95    129.10 o 
  -2  16   3      282.35      269.87     26.45 o 
  -1  16   3       15.40       19.33      2.48 o 
   0  16   3       23.36       23.27     15.25 o 
   1  16   3       28.51       27.47      1.74 o 
   2  16   3       13.06       15.78      2.47 o 
   3  16   3        5.73       -3.52      7.10 o 
   4  16   3        5.35        4.07      6.02 o 
  -6  17   3       28.92       28.85      6.14 o 
  -5  17   3       43.57       51.36     22.59 o 
  -4  17   3        0.90        3.52      4.05 o 
  -3  17   3      135.02      143.86     27.74 o 
  -2  17   3      365.03      346.08     44.96 o 
  -1  17   3        1.10       -5.08      5.08 o 
   0  17   3      154.57      161.23     14.04 o 
   1  17   3      285.64      292.30     13.19 o 
   2  17   3       25.60       27.39      5.99 o 
   3  17   3        0.04        3.90      6.77 o 
   4  17   3        5.28       17.36      7.93 o 
  -5  18   3        4.46        4.09      8.30 o 
  -4  18   3      119.59      125.17     41.76 o 
  -3  18   3      281.53      258.33     58.45 o 
  -2  18   3      889.06      872.73    105.69 o 
  -1  18   3       15.08       16.92      1.54 o 
   0  18   3       65.05       64.36      5.45 o 
   1  18   3      113.33      119.26      5.41 o 
   2  18   3        0.17        4.20      6.29 o 
   3  18   3        0.54       -1.11      7.20 o 
   4  18   3        3.85       -8.61      8.61 o 
  -5  19   3       50.97       56.36      5.60 o 
  -4  19   3      252.05      227.95     27.79 o 
  -3  19   3      109.47      111.47     16.54 o 
  -2  19   3       87.64       94.70      9.34 o 
  -1  19   3        6.82        5.16      5.36 o 
   0  19   3      131.88      119.24      3.90 o 
   1  19   3        6.72        6.58      2.49 o 
   2  19   3       63.32       62.63      2.28 o 
   3  19   3        0.01       -8.01      8.01 o 
   4  19   3        1.01        4.99     13.51 o 
  -5  20   3        6.42       18.03      8.25 o 
  -4  20   3        2.96       -0.63     11.29 o 
  -3  20   3       21.34       14.97      2.75 o 
  -2  20   3       89.74       96.94     15.04 o 
  -1  20   3       39.95       42.75      3.50 o 
   0  20   3        4.60        2.39      2.33 o 
   1  20   3      461.89      452.19     12.44 o 
   2  20   3       25.00       22.87      2.12 o 
   3  20   3        7.59        6.10      4.76 o 
   4  20   3        0.65        2.01     14.21 o 
  -5  21   3        1.23       -0.89     10.12 o 
  -4  21   3       35.31       40.37      2.38 o 
  -3  21   3        5.52        9.34      2.81 o 
  -2  21   3      156.57      146.76     14.64 o 
  -1  21   3       55.24       55.42      4.03 o 
   0  21   3       59.30       60.37      2.22 o 
   1  21   3       60.12       62.35      2.45 o 
   2  21   3       19.81       12.78      3.11 o 
   3  21   3       18.11       22.93      3.27 o 
  -5  22   3        0.53        5.64      7.73 o 
  -4  22   3       14.39        7.81      7.47 o 
  -3  22   3       45.59       41.99     23.92 o 
  -2  22   3       20.83       21.18      2.97 o 
  -1  22   3       75.90       69.42      6.42 o 
   0  22   3      217.41      225.06     12.71 o 
   1  22   3      530.33      538.31     33.52 o 
   2  22   3        7.68       -7.61      7.61 o 
   3  22   3        4.37       -7.81      8.52 o 
  -5  23   3        2.21        2.30      9.21 o 
  -4  23   3        1.30      -12.79     13.74 o 
  -3  23   3      106.30      104.92     10.21 o 
  -2  23   3       88.60       87.15      8.53 o 
  -1  23   3       95.07       98.98      9.66 o 
   0  23   3      104.81       98.05      5.03 o 
   1  23   3        1.08        2.89      7.16 o 
   2  23   3       71.38       77.92      4.32 o 
   3  23   3        4.67       -7.72     18.54 o 
  -4  24   3        0.06       -2.28      6.41 o 
  -3  24   3        9.02        0.42      7.67 o 
  -2  24   3       13.77       10.00      7.20 o 
  -1  24   3        0.71       -3.84      7.44 o 
   0  24   3        4.37        8.72      6.44 o 
   1  24   3      261.61      249.53      7.21 o 
   2  24   3       24.24       14.18      8.67 o 
   3  24   3        1.39        6.50     12.84 o 
  -4  25   3       31.10       19.07      9.07 o 
  -3  25   3        5.26        9.79      7.35 o 
  -2  25   3        8.87        2.89      7.77 o 
  -1  25   3       54.46       53.27      2.73 o 
   0  25   3        2.12       -2.45      6.76 o 
   1  25   3        0.05        3.59     10.21 o 
   2  25   3        1.50       10.81      7.86 o 
   3  25   3        1.86        7.87      8.27 o 
  -4  26   3       26.47       26.18      3.76 o 
  -3  26   3       35.84       36.84      5.65 o 
  -2  26   3       19.03       11.77      3.00 o 
  -1  26   3       40.48       42.19      2.20 o 
   0  26   3       32.16       34.01      2.25 o 
   1  26   3       66.76       69.54      2.57 o 
   2  26   3       32.22       28.83      4.80 o 
  -4  27   3        1.86        9.94      8.09 o 
  -3  27   3       11.17        0.05      8.67 o 
  -2  27   3       11.26       13.99      3.10 o 
  -1  27   3        2.94       -2.40      4.24 o 
   0  27   3       39.84       48.87      7.68 o 
   1  27   3        0.14        3.68      7.65 o 
   2  27   3        3.93        6.63      5.87 o 
  -4  28   3       54.56       68.15     16.23 o 
  -3  28   3       14.79        8.97      8.91 o 
  -2  28   3       47.43       42.55      4.32 o 
  -1  28   3        3.26        5.41      7.62 o 
   0  28   3        0.18       -7.85      7.85 o 
   1  28   3        9.16       10.15      7.87 o 
   2  28   3       24.48       22.58      4.08 o 
  -3  29   3        1.99      -28.86     28.86 o 
  -2  29   3        0.20       -2.48      8.16 o 
  -1  29   3      100.71      112.26      4.02 o 
   0  29   3       24.68       17.98      6.99 o 
   1  29   3        2.99        3.49      8.35 o 
   2  29   3        0.09       -5.69     13.18 o 
  -3  30   3       74.19       73.00      8.23 o 
  -2  30   3        3.80        2.27      8.99 o 
  -1  30   3        0.42       -5.62      8.19 o 
   0  30   3        2.42        1.02      8.57 o 
   1  30   3       28.98       28.54      2.71 o 
  -2  31   3      130.31      128.45     13.02 o 
  -1  31   3       16.86       17.80     13.32 o 
   0  31   3        0.87       -1.69      8.22 o 
   1  31   3        1.89        3.68      3.47 o 
  -2  32   3       37.78       33.64     60.36 o 
  -1  32   3        6.03       -6.14      8.89 o 
   0  32   3        0.11        0.44     14.66 o 
  -6   0   4       24.61       40.07     18.64 o 
  -4   0   4      516.86      567.12    143.42 o 
  -2   0   4      309.49      282.01     70.14 o 
   0   0   4     2101.68     2175.43    184.23 o 
   2   0   4        0.10        2.34      5.08 o 
   4   0   4      291.82      246.23      7.72 o 
  -6   1   4        0.12       10.00      9.01 o 
  -5   1   4        1.74       -1.68      6.52 o 
  -4   1   4       19.76       13.31      2.65 o 
  -3   1   4       52.26       57.68     22.22 o 
  -2   1   4       73.44       71.11     19.98 o 
  -1   1   4       18.22       23.48      1.58 o 
   0   1   4        8.23       11.94      2.64 o 
   1   1   4      236.02      229.44     10.12 o 
   2   1   4        3.53        7.70      5.41 o 
   3   1   4        5.30        3.98      6.45 o 
   4   1   4       17.31       26.78      2.57 o 
  -6   2   4        3.54       -1.27      8.63 o 
  -5   2   4       42.78       34.88      6.42 o 
  -4   2   4      154.97      154.32     53.87 o 
  -3   2   4        4.85        3.41      4.75 o 
  -2   2   4       32.58       34.99      9.13 o 
  -1   2   4      683.59      804.72    131.24 o 
   0   2   4      153.45      162.44     18.48 o 
   1   2   4       43.12       43.02      2.41 o 
   2   2   4       18.48       17.05      1.70 o 
   3   2   4        7.22        7.60      6.75 o 
   4   2   4        0.09        2.31      8.16 o 
  -6   3   4       23.04       30.95     10.80 o 
  -5   3   4        0.08        5.85      6.40 o 
  -4   3   4      154.94      152.65     50.26 o 
  -3   3   4        7.38        8.25      5.23 o 
  -2   3   4       72.79       72.58     21.19 o 
  -1   3   4        1.30        4.76      4.31 o 
   0   3   4      372.47      400.82     30.69 o 
   1   3   4        6.94        3.81      4.69 o 
   2   3   4       15.78       10.80      6.08 o 
   3   3   4        0.88       -3.88     11.32 o 
   4   3   4       50.90       45.34      4.28 o 
  -6   4   4        9.33        9.17      8.43 o 
  -5   4   4       26.80       29.47     10.69 o 
  -4   4   4      880.88      933.32    289.52 o 
  -3   4   4     1943.73     2073.43    592.47 o 
  -2   4   4      256.37      270.98     80.59 o 
  -1   4   4       92.31       94.37     18.69 o 
   0   4   4      756.92      801.82     65.23 o 
   1   4   4        3.80       -4.32      5.06 o 
   2   4   4        0.02       -1.08      5.42 o 
   3   4   4       16.12       15.44      1.99 o 
   4   4   4      106.03       96.53      2.96 o 
  -6   5   4       27.09        6.80      9.23 o 
  -5   5   4       55.20       53.78     14.61 o 
  -4   5   4      994.62     1070.47    358.36 o 
  -3   5   4      163.52      172.55     43.71 o 
  -2   5   4       26.12       25.45      5.73 o 
  -1   5   4       32.29       43.16      8.16 o 
   0   5   4      317.55      346.92     30.17 o 
   1   5   4        4.13       -0.70      7.89 o 
   2   5   4       10.28       12.40      2.20 o 
   3   5   4        2.52       13.22      6.70 o 
   4   5   4        0.01        9.35      8.00 o 
  -6   6   4        7.56       14.37      8.05 o 
  -5   6   4        9.41        8.85      8.43 o 
  -4   6   4      202.03      173.13     59.04 o 
  -3   6   4        9.28        4.13      5.02 o 
  -2   6   4        8.89        4.47      4.62 o 
  -1   6   4       66.93       57.50      6.84 o 
   0   6   4      161.20      174.73     11.24 o 
   1   6   4        2.50        0.70      4.93 o 
   2   6   4       10.62        7.75      2.30 o 
   3   6   4        0.23        1.89     15.23 o 
   4   6   4        0.48       -7.67      7.79 o 
  -6   7   4        0.04       -0.26     10.56 o 
  -5   7   4        7.63       -1.62      7.23 o 
  -4   7   4      152.07      153.79     51.12 o 
  -3   7   4       23.74       19.22      5.42 o 
  -2   7   4        7.24        4.31      4.62 o 
  -1   7   4       83.34       92.59     15.00 o 
   0   7   4        6.13        8.63      1.91 o 
   1   7   4      239.42      232.58      6.84 o 
   2   7   4        5.14        4.92      5.78 o 
   3   7   4       49.38       55.08      2.28 o 
   4   7   4       25.21       23.55      3.46 o 
  -6   8   4       44.44       45.58     12.90 o 
  -5   8   4        7.31       13.17      6.31 o 
  -4   8   4      804.57      955.70    293.59 o 
  -3   8   4        2.58        7.20      5.04 o 
  -2   8   4       32.72       30.70      5.56 o 
  -1   8   4       99.03      102.45     17.85 o 
   0   8   4      574.31      592.78     68.59 o 
   1   8   4       35.84       33.96      1.62 o 
   2   8   4        0.39       -4.28      5.54 o 
   3   8   4        1.43        1.63      6.85 o 
   4   8   4        1.24       11.86      8.38 o 
  -6   9   4        9.57       16.87      8.60 o 
  -5   9   4      146.33      133.18     38.06 o 
  -4   9   4      477.29      488.32    132.51 o 
  -3   9   4      175.99      179.51     53.53 o 
  -2   9   4       12.53        4.89      5.87 o 
  -1   9   4      208.84      228.41     31.84 o 
   0   9   4       11.57       12.38      3.37 o 
   1   9   4       49.82       50.12      1.85 o 
   2   9   4       75.34       74.70      2.28 o 
   3   9   4        0.42       -4.65      6.95 o 
   4   9   4        2.87        3.05      8.47 o 
  -6  10   4        0.05       -1.65      8.62 o 
  -5  10   4        9.31        8.65      7.74 o 
  -4  10   4       65.53       62.73      9.67 o 
  -3  10   4       28.39       33.03      4.83 o 
  -2  10   4      466.32      455.13     84.00 o 
  -1  10   4      306.68      334.99     44.51 o 
   0  10   4       45.37       36.81      3.29 o 
   1  10   4       51.51       56.78      1.80 o 
   2  10   4       29.23       24.94     14.94 o 
   3  10   4       16.04       13.97     11.18 o 
   4  10   4        0.89       -5.67      8.46 o 
  -6  11   4        1.83        6.41      8.54 o 
  -5  11   4       20.85       15.27      7.87 o 
  -4  11   4       43.40       39.05     11.79 o 
  -3  11   4        9.14        4.24      7.83 o 
  -2  11   4       23.27       24.79      5.65 o 
  -1  11   4        1.16       -4.61      4.77 o 
   0  11   4       32.11       38.35      3.44 o 
   1  11   4       21.13       27.24      6.72 o 
   2  11   4        5.56        8.64      6.10 o 
   3  11   4       49.95       40.54      4.20 o 
   4  11   4        5.59        1.94     14.64 o 
  -6  12   4        0.14       14.83      8.46 o 
  -5  12   4        3.19        2.36      7.47 o 
  -4  12   4       21.73       27.81     11.06 o 
  -3  12   4       30.40       31.15      6.55 o 
  -2  12   4      933.58      931.83    170.78 o 
  -1  12   4        0.88        1.90      4.62 o 
   0  12   4      289.18      308.33     19.33 o 
   1  12   4       76.67       82.30      2.32 o 
   2  12   4        6.33        8.20      6.06 o 
   3  12   4        1.11       -0.10      7.04 o 
   4  12   4        2.39        6.93      7.74 o 
  -6  13   4       40.58       41.62     11.78 o 
  -5  13   4       89.94       95.25     23.77 o 
  -4  13   4        2.34        2.27     12.38 o 
  -3  13   4       20.44       24.94      5.55 o 
  -2  13   4      840.98      877.93    156.53 o 
  -1  13   4       25.28       20.22      1.54 o 
   0  13   4        0.39       -2.35      5.25 o 
   1  13   4      124.17      125.12      3.57 o 
   2  13   4        2.04        7.66      6.23 o 
   3  13   4        3.49       -2.48      6.94 o 
   4  13   4        1.78        2.58      8.47 o 
  -6  14   4        4.80        1.12      8.79 o 
  -5  14   4        7.42        9.42      2.29 o 
  -4  14   4        2.54       -4.87      6.51 o 
  -3  14   4      453.85      478.80    105.25 o 
  -2  14   4      853.81      745.40    133.28 o 
  -1  14   4      180.63      184.69     26.26 o 
   0  14   4       16.69       12.17      2.15 o 
   1  14   4        0.37       -4.94      5.81 o 
   2  14   4        8.71        9.80      6.64 o 
   3  14   4       13.30       15.16     15.55 o 
   4  14   4        3.26      -13.68     13.68 o 
  -6  15   4        4.40       -9.88      9.88 o 
  -5  15   4       25.67       18.62      8.06 o 
  -4  15   4        0.46        7.03      6.31 o 
  -3  15   4       14.36       11.09      4.86 o 
  -2  15   4      132.73      111.80     10.99 o 
  -1  15   4      126.41      117.05     16.18 o 
   0  15   4        4.32        9.05      5.26 o 
   1  15   4       12.69        3.92      6.08 o 
   2  15   4       20.91       24.83      2.70 o 
   3  15   4        0.05        3.30      7.05 o 
   4  15   4        5.35        6.32      2.57 o 
  -6  16   4       26.38       34.86     17.91 o 
  -5  16   4        2.16       -7.79     11.39 o 
  -4  16   4        2.94        5.46     10.14 o 
  -3  16   4        7.28        8.38      4.96 o 
  -2  16   4      687.32      702.98    148.93 o 
  -1  16   4      279.11      296.24     51.28 o 
   0  16   4       41.33       46.19      4.03 o 
   1  16   4        0.45       -3.08      6.30 o 
   2  16   4       32.28       29.74      2.22 o 
   3  16   4        9.53        8.21      5.52 o 
  -5  17   4       93.85      101.65     28.53 o 
  -4  17   4      115.63      123.49     21.41 o 
  -3  17   4        1.03        9.75      5.73 o 
  -2  17   4       30.52       32.94      4.11 o 
  -1  17   4      206.15      214.26     27.89 o 
   0  17   4        0.11        1.26     12.75 o 
   1  17   4       14.13       13.54      1.87 o 
   2  17   4       82.81       82.09      2.59 o 
   3  17   4        1.03       -7.81      7.81 o 
  -5  18   4        0.59       -8.20     18.30 o 
  -4  18   4        0.87        3.21      7.60 o 
  -3  18   4       88.46       77.02     14.77 o 
  -2  18   4      513.64      500.61     69.41 o 
  -1  18   4      698.77      698.87    111.30 o 
   0  18   4        5.34        4.92      8.05 o 
   1  18   4       17.56       18.05      4.20 o 
   2  18   4       63.27       69.23      2.88 o 
   3  18   4        1.08       -2.10      8.15 o 
  -5  19   4       20.84       31.08      8.60 o 
  -4  19   4      141.88      158.00     47.51 o 
  -3  19   4      179.27      147.81     32.81 o 
  -2  19   4      106.44      117.84     19.57 o 
  -1  19   4       12.49       10.21     14.21 o 
   0  19   4        0.04       -1.35      5.71 o 
   1  19   4      142.16      153.18     13.34 o 
   2  19   4       10.59        5.84      7.46 o 
   3  19   4       32.89       36.55      6.78 o 
  -5  20   4        2.83        0.50      5.18 o 
  -4  20   4       10.09       10.92      2.85 o 
  -3  20   4       15.62        5.64      7.65 o 
  -2  20   4        4.17        6.98     10.56 o 
  -1  20   4       29.53       32.95      6.96 o 
   0  20   4        0.81       -0.38     13.26 o 
   1  20   4        7.54        8.68      6.70 o 
   2  20   4      181.66      192.94      5.37 o 
   3  20   4       12.29       11.50      9.31 o 
  -5  21   4       23.30       15.48      8.70 o 
  -4  21   4        1.88        2.24      7.54 o 
  -3  21   4       16.75       13.29      6.91 o 
  -2  21   4        6.58        8.28      6.57 o 
  -1  21   4       74.24       77.83      9.72 o 
   0  21   4        3.41       14.86      6.53 o 
   1  21   4       75.69       74.48      2.64 o 
   2  21   4       12.36       17.26      8.61 o 
   3  21   4        0.25       12.77      8.04 o 
  -5  22   4       10.71      -10.20     10.20 o 
  -4  22   4        3.38        9.34      7.42 o 
  -3  22   4       55.71       54.43      7.11 o 
  -2  22   4       35.45       29.67      6.71 o 
  -1  22   4        1.52        1.26      6.15 o 
   0  22   4       10.72       10.51      1.97 o 
   1  22   4       86.28       85.28      3.23 o 
   2  22   4      129.03      128.45      4.11 o 
   3  22   4        6.29       11.98      8.85 o 
  -5  23   4       44.61       51.96     14.24 o 
  -4  23   4        4.16        0.22      7.71 o 
  -3  23   4        6.49        0.54      6.96 o 
  -2  23   4      188.10      183.90     13.11 o 
  -1  23   4       30.54       28.91      8.72 o 
   0  23   4       57.25       56.46      2.29 o 
   1  23   4       31.41       31.29      2.31 o 
   2  23   4        5.79        8.04      8.46 o 
  -4  24   4        0.34       -0.23      3.26 o 
  -3  24   4        8.42        5.28      7.65 o 
  -2  24   4        0.41       -1.11      2.83 o 
  -1  24   4        1.25      -10.16     10.16 o 
   0  24   4       16.69        5.23     12.82 o 
   1  24   4        1.87       -8.42      8.42 o 
   2  24   4      135.63      129.28      7.32 o 
  -4  25   4       42.77       43.84      6.50 o 
  -3  25   4        8.49        4.97      7.63 o 
  -2  25   4       20.01       29.37      6.83 o 
  -1  25   4       50.59       51.56      4.71 o 
   0  25   4       54.62       55.48      7.46 o 
   1  25   4        0.00       -1.39      7.53 o 
   2  25   4        1.88       -7.55     14.23 o 
  -4  26   4        1.57        4.00      8.40 o 
  -3  26   4       52.14       54.35      6.03 o 
  -2  26   4       43.00       41.89      3.02 o 
  -1  26   4        1.75       -1.51     11.59 o 
   0  26   4       11.92        0.91      8.14 o 
   1  26   4        6.72       16.51      7.50 o 
   2  26   4       44.33       42.59      9.53 o 
  -4  27   4        0.27       -2.01      8.76 o 
  -3  27   4        2.06       -0.15      8.23 o 
  -2  27   4        7.59        6.36      7.83 o 
  -1  27   4       20.73       24.01      2.36 o 
   0  27   4        0.52       13.24      7.55 o 
   1  27   4        6.38       -9.66     12.77 o 
  -3  28   4      128.51      134.94     18.11 o 
  -2  28   4        4.21       -4.23      8.57 o 
  -1  28   4       35.48       37.99      2.54 o 
   0  28   4        6.41       12.13      8.36 o 
   1  28   4        0.01        9.08      8.02 o 
  -3  29   4        6.59        3.62      9.73 o 
  -2  29   4        0.00        6.69      7.94 o 
  -1  29   4        5.99       -0.32      8.13 o 
   0  29   4       84.12       98.51      5.86 o 
   1  29   4        4.48       11.18      8.36 o 
  -2  30   4       37.42       30.79      9.91 o 
  -1  30   4        0.06       -8.46      8.46 o 
   0  30   4        0.03       -0.61      8.81 o 
  -1  31   4       86.28      100.61      5.67 o 
  -5   0   5        6.88        9.42      5.49 o 
  -3   0   5     1073.14     1048.42    244.83 o 
  -1   0   5      515.43      494.27     76.77 o 
   1   0   5      698.60      713.15     57.47 o 
   3   0   5        0.01       -2.66      7.69 o 
  -6   1   5       44.51       40.34     12.15 o 
  -5   1   5        1.18       -3.65      8.40 o 
  -4   1   5       38.88       52.29     20.34 o 
  -3   1   5        1.47        5.55      5.40 o 
  -2   1   5       26.20       35.55      8.27 o 
  -1   1   5       20.42       19.40      4.43 o 
   0   1   5        1.33        2.07      1.98 o 
   1   1   5        2.99        5.48      2.41 o 
   2   1   5       50.55       53.98      2.14 o 
   3   1   5        0.02        6.14      7.09 o 
   4   1   5        0.46        7.92      8.46 o 
  -6   2   5       21.83       19.43      8.99 o 
  -5   2   5       73.05       82.14     26.75 o 
  -4   2   5       65.18       44.88     12.72 o 
  -3   2   5      261.80      247.00     70.77 o 
  -2   2   5        0.91        4.97      5.34 o 
  -1   2   5       57.26       57.55     11.00 o 
   0   2   5      223.95      245.81     16.28 o 
   1   2   5        2.97        5.81      5.54 o 
   2   2   5        4.76        3.49      6.11 o 
   3   2   5        0.80       -7.77      7.77 o 
   4   2   5        2.75        6.55      8.64 o 
  -6   3   5        4.35       -1.82      8.96 o 
  -5   3   5       61.74       75.94     20.85 o 
  -4   3   5       29.94       40.90     13.69 o 
  -3   3   5      276.35      293.14    111.20 o 
  -2   3   5      142.61      135.25     28.64 o 
  -1   3   5        6.99        4.16      2.29 o 
   0   3   5       32.73       38.96      6.45 o 
   1   3   5       48.06       46.96      5.72 o 
   2   3   5        1.49        4.42      6.46 o 
   3   3   5        3.83        2.27     13.06 o 
   4   3   5        0.03        0.76      8.81 o 
  -6   4   5       64.23       67.53     21.67 o 
  -5   4   5        0.00        9.94      6.47 o 
  -4   4   5       70.59       68.60     20.88 o 
  -3   4   5      511.79      540.94    148.10 o 
  -2   4   5     1561.72     1598.86    338.45 o 
  -1   4   5      333.47      340.61     41.49 o 
   0   4   5       75.17       70.32      6.66 o 
   1   4   5      159.10      164.33     13.88 o 
   2   4   5        7.08       -3.09      7.01 o 
   3   4   5        0.42       -2.12      7.14 o 
   4   4   5        4.84        3.40      8.22 o 
  -6   5   5       47.95       49.79     10.88 o 
  -5   5   5       48.00       51.16     18.43 o 
  -4   5   5      166.73      135.14     44.26 o 
  -3   5   5     1075.72     1071.52    295.34 o 
  -2   5   5        1.66        4.07      5.00 o 
  -1   5   5        9.19        9.54      2.06 o 
   0   5   5       14.48       13.00      1.49 o 
   1   5   5      112.66      117.11      9.51 o 
   2   5   5        0.01       -6.48      6.48 o 
   3   5   5        4.67        1.83      7.73 o 
  -6   6   5        2.74       -9.37      9.37 o 
  -5   6   5        0.75       -3.18      7.00 o 
  -4   6   5      100.02       69.97     26.66 o 
  -3   6   5       12.04       14.26      4.02 o 
  -2   6   5       13.25        8.22      5.11 o 
  -1   6   5       22.70       25.57      4.34 o 
   0   6   5        1.49       -5.44     12.26 o 
   1   6   5       76.45       89.36      4.31 o 
   2   6   5        0.42        2.35      6.25 o 
   3   6   5        5.97       -6.76      7.96 o 
  -6   7   5       46.87       47.87     14.72 o 
  -5   7   5        0.13       -6.77      7.36 o 
  -4   7   5       46.34       42.01     16.39 o 
  -3   7   5      223.79      201.27     47.86 o 
  -2   7   5       26.91       25.85     13.97 o 
  -1   7   5       14.07       14.83      2.08 o 
   0   7   5        2.93        4.35      3.73 o 
   1   7   5        0.18       -0.45      6.03 o 
   2   7   5       25.83        4.83      6.66 o 
   3   7   5        1.83       -5.80      7.70 o 
  -6   8   5        0.24       -8.90      8.90 o 
  -5   8   5      170.44      153.24     38.53 o 
  -4   8   5       10.86        2.35     25.23 o 
  -3   8   5     1454.81     1540.11    427.61 o 
  -2   8   5       21.41       24.64      3.70 o 
  -1   8   5        0.34       -0.75      4.98 o 
   0   8   5        7.00        7.20      1.58 o 
   1   8   5      192.65      179.80      6.81 o 
   2   8   5        6.05        0.05      6.77 o 
   3   8   5        0.04       -7.61      7.61 o 
  -6   9   5       22.78       22.74      7.40 o 
  -5   9   5        9.55        4.10      7.56 o 
  -4   9   5       62.09       45.76     10.46 o 
  -3   9   5      495.54      524.05    162.43 o 
  -2   9   5      459.74      446.92     99.61 o 
  -1   9   5       75.08       68.46      4.96 o 
   0   9   5      148.13      165.19     20.90 o 
   1   9   5        6.01        5.80      4.75 o 
   2   9   5       19.94       23.42      1.65 o 
   3   9   5       20.33       13.08      7.96 o 
  -6  10   5        0.01       -8.73      8.73 o 
  -5  10   5       27.25       40.57     19.01 o 
  -4  10   5        7.12        0.04      6.56 o 
  -3  10   5      287.24      260.81     88.89 o 
  -2  10   5       34.17       41.45      7.99 o 
  -1  10   5      665.52      630.98     84.69 o 
   0  10   5      126.92      130.93     16.17 o 
   1  10   5        8.34        7.45      6.05 o 
   2  10   5       15.58       16.27      2.05 o 
   3  10   5        1.47        1.27      3.06 o 
  -6  11   5       36.55       34.02      9.13 o 
  -5  11   5       23.03       30.26      5.30 o 
  -4  11   5        2.24       -3.40      3.40 o 
  -3  11   5      145.80      108.64     29.12 o 
  -2  11   5      118.61      117.88     26.83 o 
  -1  11   5       10.06        8.67      5.60 o 
   0  11   5        0.00       -1.46      5.59 o 
   1  11   5       11.52       14.79      2.73 o 
   2  11   5       28.11       31.35      9.01 o 
   3  11   5        0.06        0.03     13.50 o 
  -6  12   5        7.57       -9.19      9.19 o 
  -5  12   5       25.93       32.58      9.28 o 
  -4  12   5       20.30       23.87      6.32 o 
  -3  12   5        8.83        8.90      5.94 o 
  -2  12   5       34.81       34.27      4.94 o 
  -1  12   5      382.17      363.38     68.57 o 
   0  12   5        0.78        3.77      5.45 o 
   1  12   5       28.33       31.29      1.95 o 
   2  12   5        8.19        7.45      7.34 o 
   3  12   5        5.54        9.26      7.98 o 
  -6  13   5        0.00       -3.33      8.97 o 
  -5  13   5       97.25      106.21     33.78 o 
  -4  13   5       85.92       77.73     18.58 o 
  -3  13   5        1.81        3.07      5.75 o 
  -2  13   5        0.31        6.20      5.49 o 
  -1  13   5      336.46      345.43     51.09 o 
   0  13   5       84.78       91.49      5.52 o 
   1  13   5        2.80        5.10      2.42 o 
   2  13   5       14.39       15.54      2.12 o 
   3  13   5        0.22       -7.75      7.89 o 
  -6  14   5       18.74       19.02      2.78 o 
  -5  14   5       17.18       10.90      7.87 o 
  -4  14   5       15.32       11.17      7.21 o 
  -3  14   5       32.48       40.49      7.74 o 
  -2  14   5      244.62      231.33     47.83 o 
  -1  14   5      363.04      314.82     59.25 o 
   0  14   5      238.00      247.37     13.66 o 
   1  14   5        9.15        4.43      6.60 o 
   2  14   5        2.24        5.73      6.62 o 
   3  14   5        0.73        0.11      6.79 o 
  -6  15   5      103.24      107.39     30.05 o 
  -5  15   5       20.47       23.47      7.78 o 
  -4  15   5        0.39       -1.63      6.96 o 
  -3  15   5       12.18       11.54      2.69 o 
  -2  15   5      106.08       93.49     13.93 o 
  -1  15   5       51.99       47.65      8.73 o 
   0  15   5      180.65      171.89     15.01 o 
   1  15   5        6.90        8.93      6.50 o 
   2  15   5       10.77        6.45      8.48 o 
   3  15   5        3.89       12.71      6.69 o 
  -5  16   5      105.15      119.41     28.60 o 
  -4  16   5        1.77       -4.50      7.64 o 
  -3  16   5       80.45       79.95     17.90 o 
  -2  16   5       33.37       35.24      6.57 o 
  -1  16   5      553.02      551.51     81.10 o 
   0  16   5       83.46       88.41      5.05 o 
   1  16   5       17.40       18.13      2.35 o 
   2  16   5        0.18        6.36      7.06 o 
   3  16   5       12.29       -0.52      9.27 o 
  -5  17   5      155.07      152.23     40.41 o 
  -4  17   5      198.63      190.19     51.66 o 
  -3  17   5       92.88       93.41     19.77 o 
  -2  17   5        0.08        5.06      5.94 o 
  -1  17   5       10.27       10.03      2.91 o 
   0  17   5       61.87       65.59      4.44 o 
   1  17   5        1.45        8.40      6.73 o 
   2  17   5        0.97       -2.53     10.54 o 
   3  17   5       11.79        8.45      3.67 o 
  -5  18   5       25.87       39.49     10.10 o 
  -4  18   5        0.38        3.52      7.65 o 
  -3  18   5        4.81        6.68      7.30 o 
  -2  18   5      130.18      106.12     12.97 o 
  -1  18   5      457.21      413.13     50.40 o 
   0  18   5      226.73      219.68     14.61 o 
   1  18   5       12.45       10.72      2.88 o 
   2  18   5        4.88        0.23      3.26 o 
  -5  19   5       90.37      111.64     27.60 o 
  -4  19   5       63.19       69.44     15.06 o 
  -3  19   5      117.40      119.61     30.66 o 
  -2  19   5       28.87       24.15      4.78 o 
  -1  19   5        8.34        6.94      7.01 o 
   0  19   5        0.42        2.21      6.64 o 
   1  19   5        9.32        5.76      7.25 o 
   2  19   5       60.77       72.45      2.78 o 
  -5  20   5      147.73      160.18     59.33 o 
  -4  20   5        3.14       15.03      7.75 o 
  -3  20   5        0.19       -9.17      9.17 o 
  -2  20   5        3.06       -1.01      6.47 o 
  -1  20   5       27.97       32.12      4.15 o 
   0  20   5       18.56       20.61      2.88 o 
   1  20   5        0.05       -0.20      7.11 o 
   2  20   5        0.49       14.56      7.92 o 
  -5  21   5        0.26        9.62      8.88 o 
  -4  21   5       88.18       92.00     19.84 o 
  -3  21   5       14.57       11.16      7.09 o 
  -2  21   5        0.02      -12.55     12.55 o 
  -1  21   5       26.14        9.94      7.32 o 
   0  21   5       16.53       22.66      7.26 o 
   1  21   5        1.84       -6.69      9.46 o 
   2  21   5       36.69       16.18      9.88 o 
  -4  22   5        2.53       -8.35      8.35 o 
  -3  22   5        9.88       14.50      3.16 o 
  -2  22   5       30.97       24.45      5.13 o 
  -1  22   5       11.42       -2.26      7.66 o 
   0  22   5        5.92       14.19      6.98 o 
   2  22   5       12.78       12.06      8.60 o 
  -4  23   5       34.76       44.19     10.82 o 
  -3  23   5        5.88       -2.01      8.18 o 
  -2  23   5       27.68       27.07      5.03 o 
  -1  23   5       79.77       81.18      7.02 o 
   0  23   5        3.85        6.55      2.93 o 
   1  23   5        9.60        5.83     15.96 o 
  -4  24   5        0.59        7.20      8.97 o 
  -3  24   5       17.87        6.70      8.29 o 
  -2  24   5        0.25        4.93      9.24 o 
  -1  24   5        8.24       10.39      2.23 o 
   0  24   5        5.80       -2.85      8.32 o 
   1  24   5       11.30        4.68     10.17 o 
  -4  25   5       11.65       23.47      4.79 o 
  -3  25   5       92.89       92.63     19.05 o 
  -2  25   5        2.75        5.14      7.71 o 
  -1  25   5        8.07       15.23      8.04 o 
   0  25   5       51.61       54.27     17.97 o 
   1  25   5       10.91       13.93     11.35 o 
  -3  26   5        7.34        1.80     11.93 o 
  -2  26   5       23.11       28.68     10.03 o 
  -1  26   5       28.64       31.56      5.83 o 
   0  26   5        2.11        0.98      7.91 o 
   1  26   5        1.89        3.26      8.73 o 
  -3  27   5        4.78        4.44      8.83 o 
  -2  27   5        0.60        3.76     11.82 o 
  -1  27   5       30.98       30.15      4.67 o 
   0  27   5       25.31       18.03      9.26 o 
  -2  28   5       71.04       76.61      4.78 o 
  -1  28   5        0.04       -8.53      8.53 o 
   0  28   5        2.00        1.79      9.11 o 
  -2  29   5       17.09       15.20      8.99 o 
  -1  29   5        5.65       -2.49     10.54 o 
  -6   0   6      365.77      400.08    119.87 o 
  -4   0   6        2.53        0.90      6.76 o 
  -2   0   6      556.66      524.26    105.88 o 
   0   0   6      103.13      107.36     10.74 o 
   2   0   6      138.43      132.15      3.71 o 
  -6   1   6      188.75      180.92     58.08 o 
  -5   1   6       34.93       29.65      6.31 o 
  -4   1   6       11.14       -6.09     18.19 o 
  -3   1   6       44.85       42.80     10.62 o 
  -2   1   6        9.44       16.17      5.13 o 
  -1   1   6        2.32       -5.23      5.89 o 
   0   1   6        2.52       -1.32      5.94 o 
   1   1   6        7.24       11.10      6.18 o 
   2   1   6        2.46        1.97      7.56 o 
   3   1   6        4.60        8.35      3.14 o 
  -6   2   6       61.69       62.15     19.50 o 
  -5   2   6       67.13       68.42     17.69 o 
  -4   2   6       94.97       83.84     22.78 o 
  -3   2   6       58.21       45.12     15.70 o 
  -2   2   6       35.20       30.58      7.80 o 
  -1   2   6        2.39       -0.57      5.45 o 
   0   2   6        0.21        1.18      5.78 o 
   1   2   6       69.39       76.20      8.57 o 
   2   2   6        1.15        5.51      8.51 o 
   3   2   6        0.17       11.26      7.46 o 
  -6   3   6      105.64      105.96     33.49 o 
  -5   3   6        4.24       -0.73      7.71 o 
  -4   3   6       96.73       87.73     31.04 o 
  -3   3   6        4.46       -1.46      9.30 o 
  -2   3   6      312.78      315.45     72.33 o 
  -1   3   6       74.89       75.10     12.18 o 
   0   3   6        0.57        7.23      5.47 o 
   1   3   6        6.18        1.20      6.56 o 
   2   3   6        6.35       12.48      7.70 o 
   3   3   6        0.02        8.60      7.77 o 
  -6   4   6       98.58      112.43     36.55 o 
  -5   4   6       71.21       70.85     22.38 o 
  -4   4   6        0.62       -3.49      6.57 o 
  -3   4   6       70.12       65.09     17.79 o 
  -2   4   6      339.65      341.12     76.18 o 
  -1   4   6      585.57      573.04     95.42 o 
   0   4   6       41.89       39.59      5.78 o 
   1   4   6       25.58       28.62      2.03 o 
   2   4   6       63.62       67.52      2.67 o 
   3   4   6        2.96       -4.28      9.98 o 
  -6   5   6       61.20       73.77     24.09 o 
  -5   5   6       79.89       90.30     29.72 o 
  -4   5   6       39.72       34.60      9.87 o 
  -3   5   6      142.68      105.81     25.40 o 
  -2   5   6      631.54      606.80    122.33 o 
  -1   5   6        5.23        7.49      2.67 o 
   0   5   6        5.95        6.78      2.41 o 
   1   5   6        1.30        3.23      3.43 o 
   2   5   6       32.32       32.44      5.57 o 
   3   5   6        0.53       -7.19      8.77 o 
  -6   6   6        0.08        2.74      8.23 o 
  -5   6   6       14.35       10.94      7.21 o 
  -4   6   6        4.45        8.07      6.47 o 
  -3   6   6      219.40      163.91     38.79 o 
  -2   6   6        4.77        4.50      2.49 o 
  -1   6   6       10.74       11.59      2.51 o 
   0   6   6        0.02        2.86      5.70 o 
   1   6   6        1.44       -2.79      6.57 o 
   2   6   6        9.87        8.67      7.39 o 
   3   6   6        1.45        5.54      9.74 o 
  -6   7   6        3.70        7.33      8.51 o 
  -5   7   6      100.00       94.63     25.35 o 
  -4   7   6        0.27       -1.04      6.66 o 
  -3   7   6        9.04       -3.57      6.17 o 
  -2   7   6      231.15      198.71     36.23 o 
  -1   7   6      126.93      134.21     17.96 o 
   0   7   6        8.41        7.74      6.15 o 
   1   7   6        2.26        3.85      6.45 o 
   2   7   6        0.26        7.47      7.86 o 
   3   7   6        5.43       -1.75     11.30 o 
  -6   8   6       84.31       80.17     28.98 o 
  -5   8   6        0.27        5.32      7.52 o 
  -4   8   6      163.77      136.38     36.36 o 
  -3   8   6        1.27        8.45      5.74 o 
  -2   8   6      810.88      883.68    175.22 o 
  -1   8   6       50.28       51.95      6.87 o 
   0   8   6        1.75        2.22      6.24 o 
   1   8   6        0.07       -6.56      6.56 o 
   2   8   6       29.05       31.39      2.34 o 
   3   8   6        0.10       10.37      8.23 o 
  -6   9   6        7.87        4.61     10.87 o 
  -5   9   6       45.88       43.99     12.52 o 
  -4   9   6        7.89        6.98      6.71 o 
  -3   9   6       30.25       32.13     10.75 o 
  -2   9   6      222.78      221.48     46.57 o 
  -1   9   6      188.22      180.76     35.28 o 
   0   9   6       90.74      101.42      7.37 o 
   1   9   6       10.01        9.66      2.86 o 
   2   9   6        6.75       -5.37     10.89 o 
  -6  10   6        1.96        6.28     12.00 o 
  -5  10   6        5.54       12.10      8.64 o 
  -4  10   6       58.23       58.75     13.84 o 
  -3  10   6        0.01       -6.13      6.13 o 
  -2  10   6      180.91      167.91     36.80 o 
  -1  10   6       13.06       13.11      8.33 o 
   0  10   6      231.19      221.47     17.67 o 
   1  10   6       42.21       39.70      2.26 o 
   2  10   6        0.69       -6.83      8.05 o 
  -6  11   6       10.56        0.11     13.20 o 
  -5  11   6       53.06       59.20     16.15 o 
  -4  11   6       96.49       91.70     19.28 o 
  -3  11   6        6.51        6.10      6.50 o 
  -2  11   6      183.59      166.59     34.04 o 
  -1  11   6       54.00       52.04      8.22 o 
   0  11   6        4.25       -2.68     20.72 o 
   1  11   6       12.39        1.38      7.41 o 
   2  11   6        4.79       -5.79      8.05 o 
  -6  12   6       15.85       17.23      5.44 o 
  -5  12   6        1.05        2.86      7.75 o 
  -4  12   6       25.57       18.75      3.13 o 
  -3  12   6       48.82       54.98     13.50 o 
  -2  12   6       61.57       64.43      7.11 o 
  -1  12   6       25.89       26.73      4.64 o 
   0  12   6      176.57      183.60     28.06 o 
   1  12   6        0.02        2.97      7.12 o 
   2  12   6        3.23       12.08      7.80 o 
  -5  13   6        0.10       -5.63      9.44 o 
  -4  13   6      123.31      116.80     29.48 o 
  -3  13   6      119.32      118.44     17.87 o 
  -2  13   6        4.24       -5.67      6.56 o 
  -1  13   6        1.17        2.01      5.83 o 
   0  13   6       72.90       78.03     15.47 o 
   1  13   6       34.67       46.03      3.55 o 
   2  13   6        0.77       -1.74      3.11 o 
  -5  14   6       23.28       23.29      6.61 o 
  -4  14   6       11.04       -5.39      7.71 o 
  -3  14   6        6.90        4.83      4.02 o 
  -2  14   6       26.90       28.92      3.23 o 
  -1  14   6       51.39       45.74      8.63 o 
   0  14   6      223.12      219.53     10.78 o 
   1  14   6      146.45      152.69      4.06 o 
   2  14   6        0.10      -16.14     16.14 o 
  -5  15   6      144.92      157.80     51.58 o 
  -4  15   6       67.52       85.38     27.72 o 
  -3  15   6        5.04        2.30      9.14 o 
  -2  15   6       32.47       39.91     11.78 o 
  -1  15   6       44.06       44.67      9.96 o 
   0  15   6       12.49       13.25      7.27 o 
   1  15   6       58.31       56.47      4.34 o 
   2  15   6        5.39       -6.98      8.72 o 
  -5  16   6        0.46        7.55      8.78 o 
  -4  16   6      141.06      170.51     51.88 o 
  -3  16   6        0.00        1.16      9.26 o 
  -2  16   6       58.24       61.40      7.24 o 
  -1  16   6       27.24       28.66      3.38 o 
   0  16   6      174.39      166.58     12.10 o 
   1  16   6       11.21       -1.52     13.24 o 
   2  16   6        0.47       -7.52     11.51 o 
  -5  17   6       37.27       36.69     11.90 o 
  -4  17   6      330.31      315.82     82.89 o 
  -3  17   6      105.80       96.70     20.88 o 
  -2  17   6       30.25       26.86      6.38 o 
  -1  17   6        6.72       12.40      6.71 o 
   0  17   6        2.24       13.63      7.72 o 
   1  17   6       27.21       28.71      2.97 o 
   2  17   6        1.11       11.86      8.12 o 
  -5  18   6        7.21       12.13      8.83 o 
  -4  18   6       43.13       50.16     16.01 o 
  -3  18   6        0.07       -1.73      7.22 o 
  -2  18   6        0.04      -10.02     20.66 o 
  -1  18   6      140.10      135.64     22.31 o 
   0  18   6      156.96      160.68      9.85 o 
   1  18   6       60.63       58.94      2.61 o 
  -5  19   6       21.80       24.78      2.71 o 
  -4  19   6       52.96       74.85     19.52 o 
  -3  19   6       54.17       50.73     11.12 o 
  -2  19   6       29.89       27.02      2.30 o 
  -1  19   6        9.52        6.74      7.08 o 
   0  19   6        3.46       12.09      8.02 o 
   1  19   6        3.48        7.19     12.13 o 
  -4  20   6      146.04      161.85     31.67 o 
  -3  20   6       39.41       47.63     10.23 o 
  -2  20   6        2.16        7.60      6.91 o 
  -1  20   6        0.02       -7.69      7.69 o 
   0  20   6        3.19        4.33      3.19 o 
   1  20   6        6.28       -1.46     11.48 o 
  -4  21   6        5.31       -2.22     12.99 o 
  -3  21   6       96.34      102.56     12.51 o 
  -2  21   6       23.77       17.57      4.74 o 
  -1  21   6        0.02       -2.21      7.39 o 
   0  21   6       28.99       26.39      7.29 o 
   1  21   6        8.31        3.49      7.97 o 
  -4  22   6       85.86       96.56     23.91 o 
  -3  22   6        3.72        1.25      3.41 o 
  -2  22   6        0.02        2.14      7.31 o 
  -1  22   6        5.73        2.71      7.54 o 
   0  22   6        8.02        7.45      8.15 o 
   1  22   6        5.96       10.34     14.72 o 
  -4  23   6       11.63        8.09      7.36 o 
  -3  23   6       37.46       52.81     18.26 o 
  -2  23   6        0.09        3.48      9.35 o 
  -1  23   6       16.37       15.53      3.32 o 
   0  23   6       18.45       17.81      7.91 o 
  -3  24   6       14.19       10.57      8.66 o 
  -2  24   6       16.00       11.01      3.43 o 
  -1  24   6        4.54       -1.18     10.42 o 
   0  24   6        0.39       -2.74      8.33 o 
  -3  25   6        7.24        1.47      8.98 o 
  -2  25   6      119.79      130.61     17.73 o 
  -1  25   6        3.03        4.41      8.33 o 
   0  25   6        2.89        3.40      3.42 o 
  -2  26   6        0.55       -0.87      3.84 o 
  -1  26   6        3.90        4.13      8.61 o 
  -5   0   7      444.90      457.01    120.87 o 
  -3   0   7       20.96       30.66     11.97 o 
  -1   0   7       79.96       77.05      7.86 o 
   1   0   7        8.82        2.71      7.35 o 
  -6   1   7       38.65       42.28     14.07 o 
  -5   1   7      168.03      180.34     49.20 o 
  -4   1   7        1.37        9.54      7.67 o 
  -3   1   7       12.22        3.33      7.22 o 
  -2   1   7        0.97        0.96      2.32 o 
  -1   1   7        3.15        6.45      7.80 o 
   0   1   7        5.31        7.19      2.60 o 
   1   1   7        1.16       -7.40      7.40 o 
   2   1   7        8.71        4.16      8.52 o 
  -6   2   7       36.33       46.34     15.43 o 
  -5   2   7       43.83       47.80     11.63 o 
  -4   2   7       97.53      109.57     32.67 o 
  -3   2   7        4.06       -5.24      8.24 o 
  -2   2   7       46.25       33.73      7.80 o 
  -1   2   7        7.18       13.45      6.74 o 
   0   2   7        5.76        9.84      6.89 o 
   1   2   7        2.60        1.83      7.22 o 
   2   2   7       18.65       17.90      2.55 o 
  -6   3   7       28.20       23.79      3.45 o 
  -5   3   7      100.37       97.14     26.43 o 
  -4   3   7       42.22       47.42     19.46 o 
  -3   3   7       84.01       83.65     23.92 o 
  -2   3   7       27.41       22.91      2.57 o 
  -1   3   7      208.33      219.01     31.60 o 
   0   3   7       26.77       23.01      2.88 o 
   1   3   7        1.16        1.06      6.89 o 
   2   3   7        0.89      -11.47     11.47 o 
  -6   4   7        0.23       18.40      8.90 o 
  -5   4   7      285.43      286.19     78.92 o 
  -4   4   7       37.30       39.39     10.89 o 
  -3   4   7       11.59       -3.88      9.30 o 
  -2   4   7       36.67       37.80      9.39 o 
  -1   4   7      208.29      230.71     30.05 o 
   0   4   7      159.48      155.29     21.65 o 
   1   4   7        0.30       -7.94      7.94 o 
   2   4   7        4.34       -6.56      8.57 o 
  -6   5   7       23.25       21.89      9.06 o 
  -5   5   7       98.15      106.73     31.89 o 
  -4   5   7      150.21      150.34     43.05 o 
  -3   5   7       22.88       20.55      6.87 o 
  -2   5   7       26.24        8.51      6.73 o 
  -1   5   7      196.43      193.00     32.01 o 
   0   5   7       20.24       15.94      7.57 o 
   1   5   7        7.51       10.74      8.68 o 
   2   5   7        0.16       -6.26      8.63 o 
  -6   6   7        0.03       12.42      9.20 o 
  -5   6   7       14.85       24.58      3.94 o 
  -4   6   7       19.84       24.25      5.20 o 
  -3   6   7       62.77       68.55     16.88 o 
  -2   6   7      140.68      117.71     23.45 o 
  -1   6   7       17.39        6.63      7.51 o 
   0   6   7        5.53       -1.67      7.32 o 
   1   6   7        3.10        8.98      7.72 o 
   2   6   7        1.38       -2.37     13.23 o 
  -5   7   7        0.80        3.33      7.97 o 
  -4   7   7       23.55       23.86     12.62 o 
  -3   7   7        0.01        1.08      2.85 o 
  -2   7   7       16.84        8.80      7.26 o 
  -1   7   7      200.36      193.39     34.25 o 
   0   7   7      134.02      134.86     15.38 o 
   1   7   7        1.61        1.29      6.04 o 
   2   7   7        1.21        0.88     15.14 o 
  -5   8   7       61.50       54.96     13.63 o 
  -4   8   7        4.42       -2.44      6.85 o 
  -3   8   7       13.76        3.92      6.75 o 
  -2   8   7        0.46        7.77      9.24 o 
  -1   8   7      197.57      183.12     25.42 o 
   0   8   7       31.45       37.82      3.64 o 
   1   8   7        2.21       -0.70      3.13 o 
   2   8   7        0.18        3.36      8.76 o 
  -5   9   7       14.04       10.17      8.15 o 
  -4   9   7       16.24        2.41      9.28 o 
  -3   9   7        1.93        1.53      6.97 o 
  -2   9   7       34.61       31.39      4.82 o 
  -1   9   7       72.60       71.07      5.70 o 
   0   9   7       30.74       29.99      2.26 o 
   1   9   7       41.40       50.61      4.28 o 
  -5  10   7       19.15       26.13      5.98 o 
  -4  10   7       15.45        9.08      2.97 o 
  -3  10   7       14.94       16.63      3.01 o 
  -2  10   7        0.02        3.80      6.53 o 
  -1  10   7       22.99       25.68     11.47 o 
   0  10   7        0.01        7.12      6.66 o 
   1  10   7       51.61       42.52      3.49 o 
  -5  11   7       49.75       57.30     14.50 o 
  -4  11   7       15.12       23.63      4.88 o 
  -3  11   7       96.73      108.33     26.20 o 
  -2  11   7       36.11       39.63      5.11 o 
  -1  11   7       81.18       79.72     13.18 o 
   0  11   7        9.83       10.65      2.87 o 
   1  11   7        2.49        6.36     11.56 o 
  -5  12   7       49.21       60.55     17.81 o 
  -4  12   7        0.14        4.43      7.70 o 
  -3  12   7        4.57       -1.94      7.91 o 
  -2  12   7       22.16       22.89      4.75 o 
  -1  12   7      114.33      114.22     22.31 o 
   0  12   7        4.14        9.69      7.54 o 
   1  12   7       57.79       61.94      3.11 o 
  -5  13   7        5.13        8.28      3.09 o 
  -4  13   7       22.01       18.01      9.93 o 
  -3  13   7      130.62      130.51     24.25 o 
  -2  13   7      148.85      151.66     23.56 o 
  -1  13   7        8.71       12.14      7.10 o 
   0  13   7        4.83       -1.36      7.83 o 
   1  13   7       17.67       12.89      9.09 o 
  -5  14   7       20.66       21.04      3.96 o 
  -4  14   7       29.67       27.70     11.00 o 
  -3  14   7        1.74       -6.68     18.38 o 
  -2  14   7        5.10        8.26      2.90 o 
  -1  14   7        1.09       -5.51      7.51 o 
   0  14   7       10.37       -4.01      8.02 o 
   1  14   7      106.24      103.81      3.18 o 
  -5  15   7        3.93        3.55     11.01 o 
  -4  15   7      208.33      253.31     89.52 o 
  -3  15   7       56.88       65.61     12.62 o 
  -2  15   7        1.96       10.04      6.75 o 
  -1  15   7       10.55       13.26      7.66 o 
   0  15   7        2.68       -8.92      8.92 o 
   1  15   7        0.30        4.56      8.48 o 
  -4  16   7        3.99       10.14      8.00 o 
  -3  16   7       51.75       67.61      9.30 o 
  -2  16   7        3.51       -2.07      7.71 o 
  -1  16   7       10.40       16.29      7.44 o 
   0  16   7        3.89        0.59      7.72 o 
   1  16   7       35.80       29.42      3.70 o 
  -4  17   7        6.11        6.88      7.15 o 
  -3  17   7      307.52      304.80     55.45 o 
  -2  17   7        3.77       -5.26      8.40 o 
  -1  17   7       16.04       11.33     10.86 o 
   0  17   7       13.46        9.73      8.88 o 
  -4  18   7        1.20        1.68     14.04 o 
  -3  18   7        8.66        7.20     11.44 o 
  -2  18   7        0.04       -4.99      7.86 o 
  -1  18   7        5.27       -5.38     16.15 o 
   0  18   7       59.02       61.48      3.00 o 
  -4  19   7        5.28        3.66     15.03 o 
  -3  19   7       27.05       34.41      2.59 o 
  -2  19   7        9.21        1.73      7.90 o 
  -1  19   7        6.79        6.69      7.80 o 
   0  19   7        8.87       13.30      8.24 o 
  -3  20   7      148.61      180.18     34.79 o 
  -2  20   7       28.53       27.96      9.63 o 
  -1  20   7       13.94       13.77      3.82 o 
   0  20   7        0.48        6.83      9.31 o 
  -3  21   7        4.37       14.87      9.01 o 
  -2  21   7       39.89       42.91      5.27 o 
  -1  21   7        3.44        4.57      3.23 o 
  -3  22   7      126.45      134.06     28.68 o 
  -2  22   7        4.49        2.95      8.62 o 
  -1  22   7        6.39       -6.52     10.37 o 
  -4   0   8      408.45      436.47    108.62 o 
  -2   0   8        9.37       13.12      7.77 o 
   0   0   8        7.50       11.60      2.99 o 
  -5   1   8       87.71       78.49     19.75 o 
  -4   1   8       93.71      122.17     25.53 o 
  -3   1   8       19.52       37.29      8.83 o 
  -2   1   8        2.66       -7.55      7.55 o 
  -1   1   8        0.10        4.98      7.03 o 
   0   1   8        0.86        9.48      7.63 o 
   1   1   8        1.92       -2.91      8.75 o 
  -5   2   8       19.45       17.70      4.55 o 
  -4   2   8       10.18        2.94     10.65 o 
  -3   2   8       61.50       62.50     14.79 o 
  -2   2   8        0.65       -1.93      7.69 o 
  -1   2   8       29.82       27.44      8.86 o 
   0   2   8        4.89        8.39      9.15 o 
   1   2   8        4.89       14.73      8.67 o 
  -5   3   8       57.98       75.42     21.29 o 
  -4   3   8       63.42       67.13      8.86 o 
  -3   3   8       40.68       15.94      8.39 o 
  -2   3   8       38.44       38.95      5.11 o 
  -1   3   8       19.08       18.04     11.44 o 
   0   3   8       93.03       88.56      9.98 o 
   1   3   8       17.65       21.21      3.67 o 
  -5   4   8        5.37        2.67      9.07 o 
  -4   4   8      374.53      380.43     99.42 o 
  -3   4   8       10.82        7.75      5.19 o 
  -2   4   8        8.02        2.04      7.62 o 
  -1   4   8       12.74        6.14      8.00 o 
   0   4   8       50.11       57.97      9.33 o 
   1   4   8       36.85       28.63      2.82 o 
  -5   5   8       12.10        7.09      9.09 o 
  -4   5   8       89.81      104.52     27.01 o 
  -3   5   8       85.73       95.52     22.19 o 
  -2   5   8       11.40        8.41      3.73 o 
  -1   5   8        6.61       -2.95      7.33 o 
   0   5   8       38.99       31.55      7.72 o 
  -5   6   8        6.06       -8.69      9.42 o 
  -4   6   8       39.93       44.86     10.16 o 
  -3   6   8        5.27      -14.38     14.38 o 
  -2   6   8       56.93       61.95      4.58 o 
  -1   6   8       41.00       34.51      5.11 o 
   0   6   8        3.16        2.50      8.61 o 
  -5   7   8       28.77       26.06      3.44 o 
  -4   7   8        2.97        9.10      3.29 o 
  -3   7   8        0.01        2.60      7.57 o 
  -2   7   8        1.88        0.18      7.71 o 
  -1   7   8       12.93       17.82      7.93 o 
   0   7   8      112.58      101.67     11.30 o 
  -5   8   8       89.04       96.74     24.84 o 
  -4   8   8       21.43       16.70      3.09 o 
  -3   8   8       16.05       10.64      8.57 o 
  -2   8   8        0.24       -3.44      7.49 o 
  -1   8   8        1.92       10.02      8.00 o 
   0   8   8       52.91       50.88      5.99 o 
  -5   9   8      246.29      244.63     76.26 o 
  -4   9   8       25.60       28.57      9.05 o 
  -3   9   8        9.88       13.27      4.99 o 
  -2   9   8        0.15        1.55      7.41 o 
  -1   9   8        7.64        9.33      8.10 o 
   0   9   8       21.61       20.17      2.61 o 
  -4  10   8       22.72       20.12      3.20 o 
  -3  10   8        8.01        8.24      8.15 o 
  -2  10   8        5.50        5.95      5.61 o 
  -1  10   8        1.29       -0.44     16.87 o 
   0  10   8        1.77        1.24      8.04 o 
  -4  11   8       68.32       82.01     20.36 o 
  -3  11   8        5.45        7.83      7.78 o 
  -2  11   8       29.82       35.32      3.52 o 
  -1  11   8       17.97       23.02      7.34 o 
   0  11   8       22.41       -2.10      9.31 o 
  -4  12   8       79.30       97.30     26.13 o 
  -3  12   8        0.01        8.68      7.16 o 
  -2  12   8       23.22       22.31      8.80 o 
  -1  12   8        1.96       10.69      8.01 o 
   0  12   8       49.56       57.52      8.98 o 
  -4  13   8        3.92        6.01      6.49 o 
  -3  13   8       36.46       54.16     17.56 o 
  -2  13   8      104.57      100.82     21.73 o 
  -1  13   8       58.43       58.56      7.46 o 
   0  13   8        5.53        5.09      8.22 o 
  -4  14   8       32.34       33.56      7.44 o 
  -3  14   8       31.71       33.84      6.73 o 
  -2  14   8        4.50       -4.02      8.51 o 
  -1  14   8        4.03       15.43      7.84 o 
  -3  15   8      145.03      181.65     51.98 o 
  -2  15   8       12.12       16.48      3.55 o 
  -1  15   8        3.53       10.37      8.16 o 
  -3  16   8        0.03        0.69      6.81 o 
  -2  16   8       17.67       21.69      7.66 o 
  -1  16   8       12.72       14.73      8.99 o 
  -3  17   8        0.25       14.79      7.71 o 
  -2  17   8      146.16      145.50     17.76 o 
  -3   0   9      382.44      420.86     92.48 o 
  -1   0   9        0.00        2.08     14.08 o 
  -4   1   9       36.00       32.13      9.27 o 
  -3   1   9       39.86       58.80     11.30 o 
  -2   1   9        5.02       11.61     12.15 o 
  -1   1   9        0.06       -2.16      8.86 o 
  -4   2   9        5.67        6.73      9.21 o 
  -3   2   9        9.06       -2.74      9.40 o 
  -2   2   9       18.30       19.19      8.74 o 
  -1   2   9        0.61       -2.77      8.64 o 
  -4   3   9       25.40       22.42     13.14 o 
  -3   3   9       18.69       14.75      6.10 o 
  -2   3   9        1.49       -1.41      8.23 o 
  -1   3   9        8.89        6.90      5.43 o 
  -3   4   9      179.28      166.75     33.46 o 
  -2   4   9        4.60        5.32      7.79 o 
  -3   5   9       56.95       64.77     12.06 o 
  -2   5   9        6.84       10.66      8.43 o 
  -3   6   9       11.01       10.81      8.01 o 
  -2   6   9        0.09        6.38      8.22 o 
  -3   7   9       13.21       14.90      4.78 o 
  -2   7   9        0.00        4.72      8.67 o 
  -3   8   9       19.05       12.78      9.67 o 
  -2   8   9       12.86       16.02      3.93 o 
                                                 
